# Supplementary material for: Is the priority review voucher program stimulating new drug development for tropical diseases?
Source: PLoS Negl Trop Dis. 2018 Aug 9;12(8):e0006695. doi: 10.1371/journal.pntd.0006695 (PMC6103519; doi:10.1371/journal.pntd.0006695)
Supplement: S3 Appendix — (XLSX) [file pntd.0006695.s003.xlsx]

## Sheet: TropDisease
DrugID	Year of First Developement Event	Disease	Disease Grouping	Disease Status - Simplified	First Disease Listed for Drug	Status of First Disease Listed for Drug	First Disease Listed Status - Simplified	Second Disease Listed for Drug	Status of Second Disease Listed for Drug	Second Disease Listed Status - Simplified	Estimated Number of Infections	Categorical Est. Number Infections
1	2009	AfricanTryp	Other	Development Successful	Infection, trypanosomiasis, African	Launched	3				20000	2
2	2009	AfricanTryp	Other	Development Ongoing	Infection, trypanosomiasis, African	Phase III	2				20000	2
3	2009	AfricanTryp	Other	Development Ongoing	Infection, trypanosomiasis, African	Phase I	2				20000	2
4	2014	AfricanTryp	Other	Development Ongoing	Infection, trypanosomiasis, African	Preclinical	2				20000	2
5	2013	AfricanTryp	Other	Development Ongoing	Infection, trypanosomiasis, African	Preclinical	2				20000	2
6	2016	AfricanTryp	Other	Development Ongoing	Infection, trypanosomiasis, African	Preclinical	2				20000	2
7	2010	AfricanTryp	Other	Development Unsuccessful	Infection, trypanosomiasis, African	Suspended	1				20000	2
8	2014	AfricanTryp	Other	Development Unsuccessful	Infection, trypanosomiasis, African	Discontinued	1				20000	2
9	2013	AfricanTryp	Other	Development Unsuccessful	Infection, trypanosomiasis, African	No Development Reported	1				20000	2
10	2014	AfricanTryp	Other	Development Unsuccessful	Infection, trypanosomiasis, African	No Development Reported	1				20000	2
11	2009	AfricanTryp	Other	Development Unsuccessful	Infection, trypanosomiasis, African	No Development Reported	1				20000	2
12	2012	AfricanTryp	Other	Development Unsuccessful	Infection, trypanosomiasis, African	No Development Reported	1				20000	2
13	2014	AfricanTryp	Other	Development Unsuccessful	Infection, trypanosomiasis, African	No Development Reported	1				20000	2
14	2009	AfricanTryp	Other	Development Unsuccessful	Infection, trypanosomiasis, African	No Development Reported	1				20000	2
15	2009	AfricanTryp	Other	Development Unsuccessful	Infection, trypanosomiasis, African	No Development Reported	1				20000	2
16	2012	AfricanTryp	Other	Development Unsuccessful	Infection, trypanosomiasis, African	No Development Reported	1				20000	2
17	2009	AfricanTryp	Other	Development Unsuccessful	Infection, trypanosomiasis, African	No Development Reported	1				20000	2
18	2009	AfricanTryp	Other	Development Unsuccessful	Infection, trypanosomiasis, African	No Development Reported	1				20000	2
19	2009	AfricanTryp	Other	Development Unsuccessful	Infection, trypanosomiasis, African	No Development Reported	1				20000	2
20	2011	BlindingTrachoma	Other	Development Successful	Infection, Chlamydia	Launched	3	Infection, ocular	Launched	3	85000000	5
21	2001	BlindingTrachoma	Other	Development Successful	Infection, ocular	Launched	3				85000000	5
22	2006	BuruliUlcer	Other	Development Unsuccessful	Infection, Mycobacterium ulcerans	No Development Reported	1				2037	2
23	2009	Cholera	Other	Development Successful	Infection, cholera prophylaxis	Launched	3				4000000	4
24	2013	Cholera	Other	Development Ongoing	Infection, cholera prophylaxis	Phase II	2				4000000	4
25	2013	Cholera	Other	Development Ongoing	Infection, cholera prophylaxis	Phase I	2				4000000	4
26	2016	Cholera	Other	Development Ongoing	Infection, cholera prophylaxis	Preclinical	2				4000000	4
27	2014	Cholera	Other	Development Ongoing	Infection, cholera prophylaxis	Preclinical	2				4000000	4
28	2007	Cholera	Other	Development Unsuccessful	Infection, cholera prophylaxis	No Development Reported	1				4000000	4
29	2016	Cholera	Other	Development Unsuccessful	Infection, cholera prophylaxis	No Development Reported	1				4000000	4
30	2011	Dengue	Dengue	Development Ongoing	Infection, dengue virus prophylaxis	Phase III	2				528000000	6
31	2006	Dengue	Dengue	Development Ongoing	Infection, dengue virus prophylaxis	Phase III	2				528000000	6
32	2012	Dengue	Dengue	Development Ongoing	Infection, dengue virus prophylaxis	Phase II	2				528000000	6
33	2006	Dengue	Dengue	Development Unsuccessful	Infection, dengue virus	No Development Reported	1				528000000	6
34	2014	Dengue	Dengue	Development Ongoing	Infection, dengue virus	Phase I	2				528000000	6
35	2012	Dengue	Dengue	Development Unsuccessful	Infection, dengue virus	No Development Reported	1				528000000	6
36	2007	Dengue	Dengue	Development Ongoing	Infection, dengue virus	Preclinical	2				528000000	6
37	2011	Dengue	Dengue	Development Ongoing	Infection, dengue virus prophylaxis	Phase I	2				528000000	6
38	2013	Dengue	Dengue	Development Ongoing	Infection, dengue virus	Phase I	2				528000000	6
39	2015	Dengue	Dengue	Development Ongoing	Infection, dengue virus	Phase I	2				528000000	6
40	2008	Dengue	Dengue	Development Ongoing	Infection, dengue virus prophylaxis	Phase I	2				528000000	6
41	2014	Dengue	Dengue	Development Ongoing	Infection, dengue virus prophylaxis	Phase I	2				528000000	6
42	2015	Dengue	Dengue	Development Ongoing	Infection, dengue virus	Phase I	2				528000000	6
43	2009	Dengue	Dengue	Development Ongoing	Infection, dengue virus prophylaxis	Phase I	2				528000000	6
44	2015	Dengue	Dengue	Development Ongoing	Infection, dengue virus	Phase I	2				528000000	6
45	2016	Dengue	Dengue	Development Ongoing	Infection, dengue virus	Preclinical	2	Infection, dengue virus prophylaxis	Preclinical	2	528000000	6
46	2016	Dengue	Dengue	Development Ongoing	Infection, dengue virus	Preclinical	2				528000000	6
47	2016	Dengue	Dengue	Development Ongoing	Infection, dengue virus prophylaxis	Preclinical	2				528000000	6
48	2016	Dengue	Dengue	Development Ongoing	Infection, dengue virus	Preclinical	2				528000000	6
49	2013	Dengue	Dengue	Development Ongoing	Infection, dengue virus	Preclinical	2				528000000	6
50	2009	Dengue	Dengue	Development Ongoing	Infection, dengue virus	Preclinical	2				528000000	6
51	2016	Dengue	Dengue	Development Ongoing	Infection, dengue virus	Preclinical	2				528000000	6
52	2016	Dengue	Dengue	Development Ongoing	Infection, dengue virus	Preclinical	2				528000000	6
53	2016	Dengue	Dengue	Development Ongoing	Infection, dengue virus	Preclinical	2				528000000	6
54	2007	Dengue	Dengue	Development Ongoing	Infection, dengue virus	Preclinical	2				528000000	6
55	2014	Dengue	Dengue	Development Ongoing	Infection, dengue virus prophylaxis	Preclinical	2				528000000	6
56	2016	Dengue	Dengue	Development Ongoing	Infection, dengue virus prophylaxis	Preclinical	2	Infection, dengue virus	Preclinical	2	528000000	6
57	2016	Dengue	Dengue	Development Ongoing	Infection, dengue virus	Preclinical	2				528000000	6
58	2016	Dengue	Dengue	Development Ongoing	Infection, dengue virus	Preclinical	2				528000000	6
59	2016	Dengue	Dengue	Development Ongoing	Infection, dengue virus prophylaxis	Preclinical	2				528000000	6
60	2007	Dengue	Dengue	Development Ongoing	Infection, dengue virus prophylaxis	Preclinical	2				528000000	6
61	2011	Dengue	Dengue	Development Ongoing	Infection, dengue virus prophylaxis	Preclinical	2				528000000	6
62	2016	Dengue	Dengue	Development Ongoing	Infection, dengue virus prophylaxis	Preclinical	2				528000000	6
63	2016	Dengue	Dengue	Development Ongoing	Infection, dengue virus prophylaxis	Preclinical	2				528000000	6
64	2016	Dengue	Dengue	Development Ongoing	Infection, dengue virus prophylaxis	Preclinical	2				528000000	6
65	2012	Dengue	Dengue	Development Ongoing	Infection, dengue virus prophylaxis	Preclinical	2				528000000	6
66	2016	Dengue	Dengue	Development Ongoing	Infection, dengue virus	Preclinical	2				528000000	6
67	2015	Dengue	Dengue	Development Ongoing	Infection, dengue virus prophylaxis	Preclinical	2				528000000	6
68	2004	Dengue	Dengue	Development Ongoing	Infection, dengue virus	Preclinical	2				528000000	6
69	2016	Dengue	Dengue	Development Ongoing	Infection, dengue virus	Preclinical	2				528000000	6
70	2008	Dengue	Dengue	Development Ongoing	Infection, dengue virus	Preclinical	2				528000000	6
71	2013	Dengue	Dengue	Development Ongoing	Infection, dengue virus	Preclinical	2				528000000	6
72	2013	Dengue	Dengue	Development Ongoing	Infection, dengue virus	Preclinical	2				528000000	6
73	2016	Dengue	Dengue	Development Ongoing	Infection, dengue virus	Preclinical	2				528000000	6
74	2007	Dengue	Dengue	Development Ongoing	Infection, dengue virus	Preclinical	2	Infection, dengue virus prophylaxis	Preclinical	2	528000000	6
75	2012	Dengue	Dengue	Development Ongoing	Infection, dengue virus	Preclinical	2				528000000	6
76	2016	Dengue	Dengue	Development Ongoing	Infection, dengue virus prophylaxis	Preclinical	2				528000000	6
77	2015	Dengue	Dengue	Development Ongoing	Infection, dengue virus	Preclinical	2				528000000	6
78	2004	Dengue	Dengue	Development Ongoing	Infection, dengue virus	Preclinical	2	Infection, dengue virus prophylaxis	Preclinical	2	528000000	6
79	2012	Dengue	Dengue	Development Ongoing	Infection, dengue virus	Preclinical	2				528000000	6
80	2013	Dengue	Dengue	Development Ongoing	Infection, dengue virus	Preclinical	2				528000000	6
81	2000	Dengue	Dengue	Development Ongoing	Infection, dengue virus	Preclinical	2				528000000	6
82	2016	Dengue	Dengue	Development Ongoing	Infection, dengue virus	Preclinical	2				528000000	6
83	2016	Dengue	Dengue	Development Ongoing	Infection, dengue virus	Preclinical	2				528000000	6
84	2015	Dengue	Dengue	Development Ongoing	Infection, dengue virus	Preclinical	2				528000000	6
85	2015	Dengue	Dengue	Development Ongoing	Infection, dengue virus	Preclinical	2				528000000	6
86	2003	Dengue	Dengue	Development Unsuccessful	Infection, dengue virus	Discontinued	1				528000000	6
87	2003	Dengue	Dengue	Development Unsuccessful	Infection, dengue virus	No Development Reported	1				528000000	6
88	2005	Dengue	Dengue	Development Unsuccessful	Infection, dengue virus	No Development Reported	1				528000000	6
89	2014	Dengue	Dengue	Development Unsuccessful	Infection, dengue virus	No Development Reported	1				528000000	6
90	2011	Dengue	Dengue	Development Unsuccessful	Infection, dengue virus prophylaxis	No Development Reported	1	Infection, dengue virus	No Development Reported	1	528000000	6
91	2010	Dengue	Dengue	Development Unsuccessful	Infection, dengue virus	No Development Reported	1				528000000	6
92	2014	Dengue	Dengue	Development Unsuccessful	Infection, dengue virus	No Development Reported	1				528000000	6
93	2014	Dengue	Dengue	Development Unsuccessful	Infection, dengue virus	No Development Reported	1				528000000	6
94	2015	Dengue	Dengue	Development Unsuccessful	Infection, dengue virus	No Development Reported	1				528000000	6
95	2010	Dengue	Dengue	Development Unsuccessful	Infection, dengue virus	No Development Reported	1				528000000	6
96	2014	Dengue	Dengue	Development Unsuccessful	Infection, dengue virus prophylaxis	No Development Reported	1				528000000	6
97	2012	Dengue	Dengue	Development Unsuccessful	Infection, dengue virus prophylaxis	No Development Reported	1				528000000	6
98	2012	Dengue	Dengue	Development Unsuccessful	Infection, dengue virus prophylaxis	No Development Reported	1				528000000	6
99	2001	Dengue	Dengue	Development Unsuccessful	Infection, dengue virus prophylaxis	No Development Reported	1				528000000	6
100	2001	Dengue	Dengue	Development Unsuccessful	Infection, dengue virus prophylaxis	No Development Reported	1				528000000	6
101	2013	Dengue	Dengue	Development Unsuccessful	Infection, dengue virus prophylaxis	No Development Reported	1				528000000	6
102	2011	Dengue	Dengue	Development Unsuccessful	Infection, dengue virus prophylaxis	No Development Reported	1				528000000	6
103	2014	Dengue	Dengue	Development Unsuccessful	Infection, dengue virus prophylaxis	No Development Reported	1				528000000	6
104	2004	Dengue	Dengue	Development Unsuccessful	Infection, dengue virus prophylaxis	No Development Reported	1				528000000	6
105	2004	Dengue	Dengue	Development Unsuccessful	Infection, dengue virus prophylaxis	No Development Reported	1				528000000	6
106	2010	Dengue	Dengue	Development Unsuccessful	Infection, dengue virus prophylaxis	No Development Reported	1				528000000	6
107	2010	Dengue	Dengue	Development Unsuccessful	Infection, dengue virus prophylaxis	No Development Reported	1				528000000	6
108	2003	Dengue	Dengue	Development Unsuccessful	Infection, dengue virus prophylaxis	No Development Reported	1				528000000	6
109	2009	Dengue	Dengue	Development Unsuccessful	Infection, dengue virus prophylaxis	No Development Reported	1				528000000	6
110	2005	Dengue	Dengue	Development Unsuccessful	Infection, dengue virus prophylaxis	No Development Reported	1				528000000	6
111	2011	Dengue	Dengue	Development Unsuccessful	Infection, dengue virus prophylaxis	No Development Reported	1				528000000	6
112	2006	Dengue	Dengue	Development Unsuccessful	Infection, dengue virus	No Development Reported	1				528000000	6
113	2011	Dengue	Dengue	Development Unsuccessful	Infection, dengue virus	No Development Reported	1				528000000	6
114	2013	Dengue	Dengue	Development Unsuccessful	Infection, dengue virus	No Development Reported	1				528000000	6
115	2013	Dengue	Dengue	Development Unsuccessful	Infection, dengue virus	No Development Reported	1				528000000	6
116	2013	Dengue	Dengue	Development Unsuccessful	Infection, dengue virus	No Development Reported	1				528000000	6
117	2005	Dengue	Dengue	Development Unsuccessful	Infection, dengue virus	No Development Reported	1				528000000	6
118	2011	Dengue	Dengue	Development Unsuccessful	Infection, dengue virus	No Development Reported	1				528000000	6
119	2016	Helminth	Other	Development Successful	Infection, helminth, unspecified	Launched	3				1500000	4
120	2014	Helminth	Other	Development Successful	Infection, helminth, unspecified	Registered	3				1500000	4
121	2016	Helminth	Other	Development Ongoing	Infection, helminth, unspecified	Preclinical	2				1500000	4
122	2005	Helminth	Other	Development Unsuccessful	Infection, helminth, unspecified	No Development Reported	1				1500000	4
123	2011	Helminth	Other	Development Unsuccessful	Infection, helminth, unspecified	No Development Reported	1				1500000	4
124	2015	Helminth	Other	Development Unsuccessful	Infection, helminth, unspecified	No Development Reported	1				1500000	4
125	2012	Helminth	Other	Development Unsuccessful	Infection, helminth, unspecified	No Development Reported	1				1500000	4
126	2005	Leishmaniasis	Leishmaniasis	Development Successful	Infection, leishmaniasis	Launched	3				1000000	3
127	2002	Leishmaniasis	Leishmaniasis	Development Successful	Infection, leishmaniasis	Launched	3				1000000	3
128	2013	Leishmaniasis	Leishmaniasis	Development Successful	Infection, leishmaniasis	Launched	3				1000000	3
129	2009	Leishmaniasis	Leishmaniasis	Development Successful	Infection, leishmaniasis	Registered	3				1000000	3
130	2009	Leishmaniasis	Leishmaniasis	Development Ongoing	Infection, leishmaniasis	Phase III	2				1000000	3
131	2009	Leishmaniasis	Leishmaniasis	Development Ongoing	Infection, leishmaniasis	Phase II	2				1000000	3
132	2014	Leishmaniasis	Leishmaniasis	Development Ongoing	Infection, leishmaniasis	Phase I	2				1000000	3
133	2013	Leishmaniasis	Leishmaniasis	Development Ongoing	Infection, leishmaniasis	Phase II	2				1000000	3
134	2009	Leishmaniasis	Leishmaniasis	Development Ongoing	Infection, leishmaniasis	Preclinical	2				1000000	3
135	2013	Leishmaniasis	Leishmaniasis	Development Ongoing	Infection, leishmaniasis	Phase I	2				1000000	3
136	2013	Leishmaniasis	Leishmaniasis	Development Ongoing	Infection, leishmaniasis prophylaxis	Phase I	2				1000000	3
137	2016	Leishmaniasis	Leishmaniasis	Development Ongoing	Infection, leishmaniasis	Phase I	2				1000000	3
138	2012	Leishmaniasis	Leishmaniasis	Development Ongoing	Infection, leishmaniasis	Preclinical	2				1000000	3
139	2014	Leishmaniasis	Leishmaniasis	Development Ongoing	Infection, leishmaniasis	Preclinical	2				1000000	3
140	2014	Leishmaniasis	Leishmaniasis	Development Ongoing	Infection, leishmaniasis	Preclinical	2				1000000	3
141	2013	Leishmaniasis	Leishmaniasis	Development Ongoing	Infection, leishmaniasis	Preclinical	2				1000000	3
142	2016	Leishmaniasis	Leishmaniasis	Development Ongoing	Infection, leishmaniasis prophylaxis	Preclinical	2				1000000	3
143	2016	Leishmaniasis	Leishmaniasis	Development Ongoing	Infection, leishmaniasis	Preclinical	2				1000000	3
144	2008	Leishmaniasis	Leishmaniasis	Development Ongoing	Infection, leishmaniasis prophylaxis	Preclinical	2	Infection, leishmaniasis	Preclinical	2	1000000	3
145	2013	Leishmaniasis	Leishmaniasis	Development Ongoing	Infection, leishmaniasis	Preclinical	2				1000000	3
146	2015	Leishmaniasis	Leishmaniasis	Development Ongoing	Infection, leishmaniasis	Preclinical	2				1000000	3
147	2015	Leishmaniasis	Leishmaniasis	Development Ongoing	Infection, leishmaniasis	Preclinical	2				1000000	3
148	2016	Leishmaniasis	Leishmaniasis	Development Ongoing	Infection, leishmaniasis	Preclinical	2				1000000	3
149	2016	Leishmaniasis	Leishmaniasis	Development Ongoing	Infection, leishmaniasis	Preclinical	2				1000000	3
150	2014	Leishmaniasis	Leishmaniasis	Development Ongoing	Infection, leishmaniasis	Preclinical	2				1000000	3
151	2013	Leishmaniasis	Leishmaniasis	Development Unsuccessful	Infection, leishmaniasis prophylaxis	No Development Reported	1	Infection, leishmaniasis	No Development Reported	1	1000000	3
152	2011	Leishmaniasis	Leishmaniasis	Development Ongoing	Infection, leishmaniasis	Preclinical	2				1000000	3
153	2008	Leishmaniasis	Leishmaniasis	Development Ongoing	Infection, leishmaniasis	Preclinical	2				1000000	3
154	2008	Leishmaniasis	Leishmaniasis	Development Ongoing	Infection, leishmaniasis	Preclinical	2				1000000	3
155	2015	Leishmaniasis	Leishmaniasis	Development Ongoing	Infection, leishmaniasis	Preclinical	2				1000000	3
156	2009	Leishmaniasis	Leishmaniasis	Development Unsuccessful	Infection, leishmaniasis	Discontinued	1				1000000	3
157	2013	Leishmaniasis	Leishmaniasis	Development Unsuccessful	Infection, leishmaniasis	No Development Reported	1				1000000	3
158	2009	Leishmaniasis	Leishmaniasis	Development Unsuccessful	Infection, leishmaniasis	No Development Reported	1				1000000	3
159	2007	Leishmaniasis	Leishmaniasis	Development Unsuccessful	Infection, leishmaniasis	No Development Reported	1				1000000	3
160	2012	Leishmaniasis	Leishmaniasis	Development Unsuccessful	Infection, leishmaniasis	No Development Reported	1				1000000	3
161	2013	Leishmaniasis	Leishmaniasis	Development Unsuccessful	Infection, leishmaniasis	No Development Reported	1				1000000	3
162	2011	Leishmaniasis	Leishmaniasis	Development Unsuccessful	Infection, leishmaniasis	No Development Reported	1				1000000	3
163	2010	Leishmaniasis	Leishmaniasis	Development Unsuccessful	Infection, leishmaniasis prophylaxis	No Development Reported	1				1000000	3
164	2009	Leishmaniasis	Leishmaniasis	Development Unsuccessful	Infection, leishmaniasis	No Development Reported	1				1000000	3
165	2013	Leishmaniasis	Leishmaniasis	Development Unsuccessful	Infection, leishmaniasis	No Development Reported	1				1000000	3
166	2009	Leishmaniasis	Leishmaniasis	Development Unsuccessful	Infection, leishmaniasis	No Development Reported	1				1000000	3
167	2012	Leishmaniasis	Leishmaniasis	Development Unsuccessful	Infection, leishmaniasis	No Development Reported	1				1000000	3
168	2014	Leishmaniasis	Leishmaniasis	Development Unsuccessful	Infection, leishmaniasis prophylaxis	No Development Reported	1				1000000	3
169	2012	Leishmaniasis	Leishmaniasis	Development Unsuccessful	Infection, leishmaniasis	No Development Reported	1				1000000	3
170	2010	Leishmaniasis	Leishmaniasis	Development Unsuccessful	Infection, leishmaniasis	No Development Reported	1				1000000	3
171	2010	Leishmaniasis	Leishmaniasis	Development Unsuccessful	Infection, leishmaniasis	No Development Reported	1				1000000	3
172	2009	Leishmaniasis	Leishmaniasis	Development Unsuccessful	Infection, leishmaniasis	No Development Reported	1				1000000	3
173	2009	Leishmaniasis	Leishmaniasis	Development Unsuccessful	Infection, leishmaniasis	No Development Reported	1				1000000	3
174	2010	Leishmaniasis	Leishmaniasis	Development Unsuccessful	Infection, leishmaniasis	No Development Reported	1				1000000	3
175	2009	Leishmaniasis	Leishmaniasis	Development Unsuccessful	Infection, leishmaniasis	No Development Reported	1				1000000	3
176	2002	Leishmaniasis	Leishmaniasis	Development Unsuccessful	Infection, leishmaniasis	Discontinued	1				1000000	3
177	2009	Leishmaniasis	Leishmaniasis	Development Unsuccessful	Infection, leishmaniasis	No Development Reported	1				1000000	3
178	2009	Leishmaniasis	Leishmaniasis	Development Unsuccessful	Infection, leishmaniasis	No Development Reported	1				1000000	3
179	2012	Leishmaniasis	Leishmaniasis	Development Unsuccessful	Infection, leishmaniasis	No Development Reported	1				1000000	3
180	2007	Leprosy	Other	Development Successful	Infection, leprosy	Launched	3				176176	3
181	2005	Leprosy	Other	Development Successful	Infection, leprosy	Launched	3				176176	3
182	2013	Leprosy	Other	Development Successful	Infection, leprosy	Launched	3				176176	3
183	2005	Malaria	Malaria_TB	Development Successful	Infection, malaria	Launched	3				212000000	6
184	2001	Malaria	Malaria_TB	Development Successful	Infection, malaria prophylaxis	Launched	3	Infection, malaria	Launched	3	212000000	6
185	2014	Malaria	Malaria_TB	Development Successful	Infection, malaria prophylaxis	Registered	3				212000000	6
186	2014	Malaria	Malaria_TB	Development Successful	Infection, malaria	Launched	3				212000000	6
187	2007	Malaria	Malaria_TB	Development Successful	Infection, malaria	Launched	3				212000000	6
188	2013	Malaria	Malaria_TB	Development Successful	Infection, malaria	Launched	3				212000000	6
189	2007	Malaria	Malaria_TB	Development Successful	Infection, malaria	Launched	3				212000000	6
190	2005	Malaria	Malaria_TB	Development Successful	Infection, malaria	Launched	3				212000000	6
191	2009	Malaria	Malaria_TB	Development Successful	Infection, malaria	Launched	3				212000000	6
192	2005	Malaria	Malaria_TB	Development Successful	Infection, malaria	Launched	3				212000000	6
193	2014	Malaria	Malaria_TB	Development Ongoing	Infection, malaria	Pre-registration	2				212000000	6
194	2015	Malaria	Malaria_TB	Development Ongoing	Infection, malaria prophylaxis	Phase III	2				212000000	6
195	2009	Malaria	Malaria_TB	Development Ongoing	Infection, malaria	Phase III	2				212000000	6
196	2008	Malaria	Malaria_TB	Development Ongoing	Infection, malaria	Phase II	2				212000000	6
197	2011	Malaria	Malaria_TB	Development Ongoing	Infection, malaria	Phase II	2				212000000	6
198	2015	Malaria	Malaria_TB	Development Ongoing	Infection, malaria	Phase II	2				212000000	6
199	2011	Malaria	Malaria_TB	Development Ongoing	Infection, malaria	Phase II	2				212000000	6
200	2005	Malaria	Malaria_TB	Development Ongoing	Infection, malaria prophylaxis	Phase II	2				212000000	6
201	2009	Malaria	Malaria_TB	Development Ongoing	Infection, malaria prophylaxis	Phase II	2				212000000	6
202	2003	Malaria	Malaria_TB	Development Ongoing	Infection, malaria prophylaxis	Phase II	2				212000000	6
203	2009	Malaria	Malaria_TB	Development Ongoing	Infection, malaria prophylaxis	Phase II	2				212000000	6
204	2011	Malaria	Malaria_TB	Development Ongoing	Infection, malaria prophylaxis	Phase I	2	Infection, malaria	Phase II	2	212000000	6
205	2011	Malaria	Malaria_TB	Development Ongoing	Infection, malaria prophylaxis	Phase I	2	Infection, malaria	Phase II	2	212000000	6
206	2009	Malaria	Malaria_TB	Development Ongoing	Infection, malaria	Phase II	2				212000000	6
207	2013	Malaria	Malaria_TB	Development Ongoing	Infection, malaria	Phase II	2				212000000	6
208	2011	Malaria	Malaria_TB	Development Ongoing	Infection, malaria	Phase I	2				212000000	6
209	2011	Malaria	Malaria_TB	Development Ongoing	Infection, malaria	Phase I	2				212000000	6
210	2009	Malaria	Malaria_TB	Development Ongoing	Infection, malaria	Phase I	2				212000000	6
211	2009	Malaria	Malaria_TB	Development Ongoing	Infection, malaria prophylaxis	Phase I	2				212000000	6
212	2012	Malaria	Malaria_TB	Development Ongoing	Infection, malaria	Phase I	2				212000000	6
213	2016	Malaria	Malaria_TB	Development Ongoing	Infection, malaria	Phase I	2				212000000	6
214	2016	Malaria	Malaria_TB	Development Ongoing	Infection, malaria prophylaxis	Preclinical	2	Infection, malaria	Preclinical	2	212000000	6
215	2016	Malaria	Malaria_TB	Development Ongoing	Infection, malaria prophylaxis	Preclinical	2				212000000	6
216	2013	Malaria	Malaria_TB	Development Ongoing	Infection, malaria prophylaxis	Preclinical	2				212000000	6
217	2016	Malaria	Malaria_TB	Development Ongoing	Infection, malaria	Preclinical	2				212000000	6
218	2016	Malaria	Malaria_TB	Development Ongoing	Infection, malaria prophylaxis	Preclinical	2				212000000	6
219	2013	Malaria	Malaria_TB	Development Ongoing	Infection, malaria	Preclinical	2				212000000	6
220	2013	Malaria	Malaria_TB	Development Ongoing	Infection, malaria	Preclinical	2				212000000	6
221	2015	Malaria	Malaria_TB	Development Ongoing	Infection, malaria	Preclinical	2				212000000	6
222	2011	Malaria	Malaria_TB	Development Ongoing	Infection, malaria prophylaxis	Preclinical	2				212000000	6
223	2016	Malaria	Malaria_TB	Development Ongoing	Infection, malaria	Preclinical	2				212000000	6
224	2016	Malaria	Malaria_TB	Development Ongoing	Infection, malaria	Preclinical	2				212000000	6
225	2016	Malaria	Malaria_TB	Development Ongoing	Infection, malaria	Preclinical	2				212000000	6
226	2015	Malaria	Malaria_TB	Development Ongoing	Infection, malaria	Preclinical	2				212000000	6
227	2014	Malaria	Malaria_TB	Development Ongoing	Infection, malaria prophylaxis	Preclinical	2				212000000	6
228	2015	Malaria	Malaria_TB	Development Ongoing	Infection, malaria	Preclinical	2				212000000	6
229	2011	Malaria	Malaria_TB	Development Ongoing	Infection, malaria prophylaxis	Preclinical	2				212000000	6
230	2009	Malaria	Malaria_TB	Development Ongoing	Infection, malaria prophylaxis	Preclinical	2	Infection, malaria	Preclinical	2	212000000	6
231	2012	Malaria	Malaria_TB	Development Ongoing	Infection, malaria	Preclinical	2	Infection, malaria prophylaxis	Preclinical	2	212000000	6
232	2013	Malaria	Malaria_TB	Development Ongoing	Infection, malaria prophylaxis	Preclinical	2				212000000	6
233	2012	Malaria	Malaria_TB	Development Ongoing	Infection, malaria prophylaxis	Preclinical	2				212000000	6
234	2010	Malaria	Malaria_TB	Development Ongoing	Infection, malaria prophylaxis	Preclinical	2				212000000	6
235	2016	Malaria	Malaria_TB	Development Ongoing	Infection, malaria prophylaxis	Preclinical	2				212000000	6
236	2016	Malaria	Malaria_TB	Development Ongoing	Infection, malaria	Preclinical	2	Infection, malaria prophylaxis	Preclinical	2	212000000	6
237	2012	Malaria	Malaria_TB	Development Ongoing	Infection, malaria prophylaxis	Preclinical	2				212000000	6
238	2012	Malaria	Malaria_TB	Development Ongoing	Infection, malaria prophylaxis	Preclinical	2				212000000	6
239	2014	Malaria	Malaria_TB	Development Ongoing	Infection, malaria prophylaxis	Preclinical	2				212000000	6
240	2010	Malaria	Malaria_TB	Development Ongoing	Infection, malaria prophylaxis	Preclinical	2	Infection, malaria	Preclinical	2	212000000	6
241	2015	Malaria	Malaria_TB	Development Ongoing	Infection, malaria	Preclinical	2				212000000	6
242	2011	Malaria	Malaria_TB	Development Ongoing	Infection, malaria	Preclinical	2				212000000	6
243	2015	Malaria	Malaria_TB	Development Ongoing	Infection, malaria	Preclinical	2				212000000	6
244	2015	Malaria	Malaria_TB	Development Ongoing	Infection, malaria	Preclinical	2				212000000	6
245	2016	Malaria	Malaria_TB	Development Ongoing	Infection, malaria	Preclinical	2				212000000	6
246	2016	Malaria	Malaria_TB	Development Ongoing	Infection, malaria	Preclinical	2				212000000	6
247	2016	Malaria	Malaria_TB	Development Ongoing	Infection, malaria	Preclinical	2				212000000	6
248	2013	Malaria	Malaria_TB	Development Ongoing	Infection, malaria	Preclinical	2				212000000	6
249	2016	Malaria	Malaria_TB	Development Ongoing	Infection, malaria	Preclinical	2				212000000	6
250	2016	Malaria	Malaria_TB	Development Ongoing	Infection, malaria	Preclinical	2				212000000	6
251	2016	Malaria	Malaria_TB	Development Ongoing	Infection, malaria	Preclinical	2				212000000	6
252	2015	Malaria	Malaria_TB	Development Ongoing	Infection, malaria	Preclinical	2				212000000	6
253	2012	Malaria	Malaria_TB	Development Ongoing	Infection, malaria	Preclinical	2				212000000	6
254	2015	Malaria	Malaria_TB	Development Ongoing	Infection, malaria	Preclinical	2				212000000	6
255	2013	Malaria	Malaria_TB	Development Ongoing	Infection, malaria	Preclinical	2				212000000	6
256	2016	Malaria	Malaria_TB	Development Ongoing	Infection, malaria	Preclinical	2				212000000	6
257	2013	Malaria	Malaria_TB	Development Ongoing	Infection, malaria	Preclinical	2				212000000	6
258	2009	Malaria	Malaria_TB	Development Ongoing	Infection, malaria	Preclinical	2				212000000	6
259	2015	Malaria	Malaria_TB	Development Ongoing	Infection, malaria	Preclinical	2				212000000	6
260	2012	Malaria	Malaria_TB	Development Ongoing	Infection, malaria	Preclinical	2				212000000	6
261	2013	Malaria	Malaria_TB	Development Ongoing	Infection, malaria	Preclinical	2	Infection, malaria prophylaxis	Preclinical	2	212000000	6
262	2011	Malaria	Malaria_TB	Development Ongoing	Infection, malaria	Preclinical	2				212000000	6
263	2012	Malaria	Malaria_TB	Development Unsuccessful	Infection, malaria	No Development Reported	1				212000000	6
264	2015	Malaria	Malaria_TB	Development Ongoing	Infection, malaria	Preclinical	2				212000000	6
265	2013	Malaria	Malaria_TB	Development Ongoing	Infection, malaria	Preclinical	2				212000000	6
266	2013	Malaria	Malaria_TB	Development Ongoing	Infection, malaria	Preclinical	2				212000000	6
267	2015	Malaria	Malaria_TB	Development Ongoing	Infection, malaria	Preclinical	2				212000000	6
268	2013	Malaria	Malaria_TB	Development Ongoing	Infection, malaria	Preclinical	2				212000000	6
269	2011	Malaria	Malaria_TB	Development Ongoing	Infection, malaria	Preclinical	2				212000000	6
270	2013	Malaria	Malaria_TB	Development Ongoing	Infection, malaria	Preclinical	2				212000000	6
271	2016	Malaria	Malaria_TB	Development Ongoing	Infection, malaria	Preclinical	2				212000000	6
272	2016	Malaria	Malaria_TB	Development Ongoing	Infection, malaria	Preclinical	2				212000000	6
273	2013	Malaria	Malaria_TB	Development Ongoing	Infection, malaria	Preclinical	2				212000000	6
274	2014	Malaria	Malaria_TB	Development Ongoing	Infection, malaria	Preclinical	2				212000000	6
275	2013	Malaria	Malaria_TB	Development Ongoing	Infection, malaria	Preclinical	2				212000000	6
276	2016	Malaria	Malaria_TB	Development Ongoing	Infection, malaria	Preclinical	2				212000000	6
277	2016	Malaria	Malaria_TB	Development Ongoing	Infection, malaria	Preclinical	2				212000000	6
278	2009	Malaria	Malaria_TB	Development Ongoing	Infection, malaria	Preclinical	2				212000000	6
279	2016	Malaria	Malaria_TB	Development Ongoing	Infection, malaria	Preclinical	2				212000000	6
280	2013	Malaria	Malaria_TB	Development Ongoing	Infection, malaria	Preclinical	2				212000000	6
281	2011	Malaria	Malaria_TB	Development Ongoing	Infection, malaria	Preclinical	2				212000000	6
282	2013	Malaria	Malaria_TB	Development Unsuccessful	Infection, malaria	Discontinued	1				212000000	6
283	2005	Malaria	Malaria_TB	Development Unsuccessful	Infection, malaria	Discontinued	1				212000000	6
284	2001	Malaria	Malaria_TB	Development Unsuccessful	Infection, malaria prophylaxis	Discontinued	1	Infection, malaria	Discontinued	1	212000000	6
285	2009	Malaria	Malaria_TB	Development Unsuccessful	Infection, malaria	Discontinued	1				212000000	6
286	2006	Malaria	Malaria_TB	Development Unsuccessful	Infection, malaria prophylaxis	Discontinued	1	Infection, malaria	Discontinued	1	212000000	6
287	2011	Malaria	Malaria_TB	Development Unsuccessful	Infection, malaria	Discontinued	1				212000000	6
288	2004	Malaria	Malaria_TB	Development Unsuccessful	Infection, malaria	Discontinued	1				212000000	6
289	2003	Malaria	Malaria_TB	Development Unsuccessful	Infection, malaria	Discontinued	1				212000000	6
290	2001	Malaria	Malaria_TB	Development Successful	Infection, malaria	Withdrawn	3				212000000	6
291	2014	Malaria	Malaria_TB	Development Unsuccessful	Infection, malaria	No Development Reported	1				212000000	6
292	2010	Malaria	Malaria_TB	Development Unsuccessful	Infection, malaria	No Development Reported	1				212000000	6
293	2005	Malaria	Malaria_TB	Development Unsuccessful	Infection, malaria	No Development Reported	1				212000000	6
294	2011	Malaria	Malaria_TB	Development Unsuccessful	Infection, malaria	No Development Reported	1				212000000	6
295	2009	Malaria	Malaria_TB	Development Unsuccessful	Infection, malaria	No Development Reported	1				212000000	6
296	2013	Malaria	Malaria_TB	Development Unsuccessful	Infection, malaria	No Development Reported	1				212000000	6
297	2013	Malaria	Malaria_TB	Development Unsuccessful	Infection, malaria	No Development Reported	1				212000000	6
298	2010	Malaria	Malaria_TB	Development Unsuccessful	Infection, malaria	No Development Reported	1				212000000	6
299	2009	Malaria	Malaria_TB	Development Unsuccessful	Infection, malaria	No Development Reported	1				212000000	6
300	2002	Malaria	Malaria_TB	Development Unsuccessful	Infection, malaria prophylaxis	No Development Reported	1	Infection, malaria	No Development Reported	1	212000000	6
301	2014	Malaria	Malaria_TB	Development Unsuccessful	Infection, malaria	No Development Reported	1				212000000	6
302	2013	Malaria	Malaria_TB	Development Unsuccessful	Infection, malaria	No Development Reported	1				212000000	6
303	2007	Malaria	Malaria_TB	Development Unsuccessful	Infection, malaria	No Development Reported	1				212000000	6
304	2009	Malaria	Malaria_TB	Development Unsuccessful	Infection, malaria	No Development Reported	1				212000000	6
305	2009	Malaria	Malaria_TB	Development Unsuccessful	Infection, malaria	No Development Reported	1				212000000	6
306	2015	Malaria	Malaria_TB	Development Unsuccessful	Infection, malaria	No Development Reported	1				212000000	6
307	2013	Malaria	Malaria_TB	Development Unsuccessful	Infection, malaria	No Development Reported	1				212000000	6
308	2000	Malaria	Malaria_TB	Development Unsuccessful	Infection, malaria prophylaxis	No Development Reported	1				212000000	6
309	2010	Malaria	Malaria_TB	Development Unsuccessful	Infection, malaria prophylaxis	No Development Reported	1				212000000	6
310	2000	Malaria	Malaria_TB	Development Unsuccessful	Infection, malaria prophylaxis	No Development Reported	1				212000000	6
311	2009	Malaria	Malaria_TB	Development Unsuccessful	Infection, malaria prophylaxis	No Development Reported	1				212000000	6
312	2009	Malaria	Malaria_TB	Development Unsuccessful	Infection, malaria prophylaxis	No Development Reported	1				212000000	6
313	2009	Malaria	Malaria_TB	Development Unsuccessful	Infection, malaria prophylaxis	No Development Reported	1				212000000	6
314	2007	Malaria	Malaria_TB	Development Unsuccessful	Infection, malaria prophylaxis	No Development Reported	1				212000000	6
315	2007	Malaria	Malaria_TB	Development Unsuccessful	Infection, malaria prophylaxis	No Development Reported	1				212000000	6
316	2002	Malaria	Malaria_TB	Development Unsuccessful	Infection, malaria	No Development Reported	1				212000000	6
317	2002	Malaria	Malaria_TB	Development Unsuccessful	Infection, malaria prophylaxis	No Development Reported	1				212000000	6
318	2003	Malaria	Malaria_TB	Development Unsuccessful	Infection, malaria prophylaxis	No Development Reported	1				212000000	6
319	2015	Malaria	Malaria_TB	Development Unsuccessful	Infection, malaria prophylaxis	No Development Reported	1				212000000	6
320	2007	Malaria	Malaria_TB	Development Unsuccessful	Infection, malaria prophylaxis	No Development Reported	1				212000000	6
321	2002	Malaria	Malaria_TB	Development Unsuccessful	Infection, malaria	No Development Reported	1	Infection, malaria prophylaxis	No Development Reported	1	212000000	6
322	2000	Malaria	Malaria_TB	Development Unsuccessful	Infection, malaria prophylaxis	No Development Reported	1				212000000	6
323	2001	Malaria	Malaria_TB	Development Unsuccessful	Infection, malaria prophylaxis	No Development Reported	1				212000000	6
324	2012	Malaria	Malaria_TB	Development Unsuccessful	Infection, malaria prophylaxis	No Development Reported	1				212000000	6
325	2014	Malaria	Malaria_TB	Development Unsuccessful	Infection, malaria prophylaxis	No Development Reported	1				212000000	6
326	2009	Malaria	Malaria_TB	Development Unsuccessful	Infection, malaria prophylaxis	No Development Reported	1				212000000	6
327	2002	Malaria	Malaria_TB	Development Unsuccessful	Infection, malaria prophylaxis	No Development Reported	1				212000000	6
328	2007	Malaria	Malaria_TB	Development Unsuccessful	Infection, malaria	No Development Reported	1				212000000	6
329	2010	Malaria	Malaria_TB	Development Unsuccessful	Infection, malaria prophylaxis	No Development Reported	1				212000000	6
330	2008	Malaria	Malaria_TB	Development Unsuccessful	Infection, malaria prophylaxis	No Development Reported	1				212000000	6
331	2003	Malaria	Malaria_TB	Development Unsuccessful	Infection, malaria prophylaxis	No Development Reported	1				212000000	6
332	2010	Malaria	Malaria_TB	Development Unsuccessful	Infection, malaria prophylaxis	No Development Reported	1				212000000	6
333	2010	Malaria	Malaria_TB	Development Unsuccessful	Infection, malaria prophylaxis	No Development Reported	1				212000000	6
334	2013	Malaria	Malaria_TB	Development Unsuccessful	Infection, malaria prophylaxis	No Development Reported	1				212000000	6
335	2015	Malaria	Malaria_TB	Development Unsuccessful	Infection, malaria prophylaxis	No Development Reported	1				212000000	6
336	2011	Malaria	Malaria_TB	Development Unsuccessful	Infection, malaria prophylaxis	No Development Reported	1				212000000	6
337	2010	Malaria	Malaria_TB	Development Unsuccessful	Infection, malaria prophylaxis	No Development Reported	1				212000000	6
338	2003	Malaria	Malaria_TB	Development Unsuccessful	Infection, malaria prophylaxis	No Development Reported	1				212000000	6
339	2003	Malaria	Malaria_TB	Development Unsuccessful	Infection, malaria prophylaxis	No Development Reported	1				212000000	6
340	2002	Malaria	Malaria_TB	Development Unsuccessful	Infection, malaria prophylaxis	No Development Reported	1				212000000	6
341	2001	Malaria	Malaria_TB	Development Unsuccessful	Infection, malaria prophylaxis	No Development Reported	1				212000000	6
342	2013	Malaria	Malaria_TB	Development Unsuccessful	Infection, malaria prophylaxis	No Development Reported	1				212000000	6
343	2001	Malaria	Malaria_TB	Development Unsuccessful	Infection, malaria prophylaxis	No Development Reported	1				212000000	6
344	2004	Malaria	Malaria_TB	Development Unsuccessful	Infection, malaria prophylaxis	No Development Reported	1				212000000	6
345	2011	Malaria	Malaria_TB	Development Unsuccessful	Infection, malaria	No Development Reported	1				212000000	6
346	2014	Malaria	Malaria_TB	Development Unsuccessful	Infection, malaria	No Development Reported	1				212000000	6
347	2010	Malaria	Malaria_TB	Development Unsuccessful	Infection, malaria	No Development Reported	1				212000000	6
348	2014	Malaria	Malaria_TB	Development Unsuccessful	Infection, malaria	No Development Reported	1				212000000	6
349	2013	Malaria	Malaria_TB	Development Unsuccessful	Infection, malaria	No Development Reported	1				212000000	6
350	2013	Malaria	Malaria_TB	Development Unsuccessful	Infection, malaria	No Development Reported	1				212000000	6
351	2009	Malaria	Malaria_TB	Development Unsuccessful	Infection, malaria	No Development Reported	1				212000000	6
352	2015	Malaria	Malaria_TB	Development Unsuccessful	Infection, malaria	No Development Reported	1				212000000	6
353	2013	Malaria	Malaria_TB	Development Unsuccessful	Infection, malaria prophylaxis	No Development Reported	1				212000000	6
354	2010	Malaria	Malaria_TB	Development Unsuccessful	Infection, malaria	No Development Reported	1				212000000	6
355	2010	Malaria	Malaria_TB	Development Unsuccessful	Infection, malaria prophylaxis	No Development Reported	1				212000000	6
356	2013	Malaria	Malaria_TB	Development Unsuccessful	Infection, malaria	No Development Reported	1				212000000	6
357	2013	Malaria	Malaria_TB	Development Unsuccessful	Infection, malaria	No Development Reported	1				212000000	6
358	2010	Malaria	Malaria_TB	Development Unsuccessful	Infection, malaria	No Development Reported	1				212000000	6
359	2013	Malaria	Malaria_TB	Development Unsuccessful	Infection, malaria	No Development Reported	1				212000000	6
360	2013	Malaria	Malaria_TB	Development Unsuccessful	Infection, malaria	No Development Reported	1				212000000	6
361	2003	Malaria	Malaria_TB	Development Unsuccessful	Infection, malaria	No Development Reported	1				212000000	6
362	2010	Malaria	Malaria_TB	Development Unsuccessful	Infection, malaria	No Development Reported	1				212000000	6
363	2015	Malaria	Malaria_TB	Development Unsuccessful	Infection, malaria	No Development Reported	1				212000000	6
364	2000	Malaria	Malaria_TB	Development Unsuccessful	Infection, malaria	No Development Reported	1				212000000	6
365	2012	Malaria	Malaria_TB	Development Unsuccessful	Infection, malaria	No Development Reported	1				212000000	6
366	2012	Malaria	Malaria_TB	Development Unsuccessful	Infection, malaria	No Development Reported	1				212000000	6
367	2004	Malaria	Malaria_TB	Development Unsuccessful	Infection, malaria	No Development Reported	1				212000000	6
368	2012	Malaria	Malaria_TB	Development Unsuccessful	Infection, malaria	No Development Reported	1				212000000	6
369	2006	Malaria	Malaria_TB	Development Unsuccessful	Infection, malaria prophylaxis	No Development Reported	1				212000000	6
370	2002	Malaria	Malaria_TB	Development Unsuccessful	Infection, malaria	No Development Reported	1				212000000	6
371	2009	Malaria	Malaria_TB	Development Unsuccessful	Infection, malaria	No Development Reported	1				212000000	6
372	2002	Malaria	Malaria_TB	Development Unsuccessful	Infection, malaria	No Development Reported	1				212000000	6
373	2008	Malaria	Malaria_TB	Development Unsuccessful	Infection, malaria	No Development Reported	1				212000000	6
374	2011	Malaria	Malaria_TB	Development Unsuccessful	Infection, malaria prophylaxis	No Development Reported	1				212000000	6
375	2009	Malaria	Malaria_TB	Development Unsuccessful	Infection, malaria	No Development Reported	1				212000000	6
376	2012	Malaria	Malaria_TB	Development Unsuccessful	Infection, malaria	No Development Reported	1				212000000	6
377	2006	Malaria	Malaria_TB	Development Unsuccessful	Infection, malaria prophylaxis	No Development Reported	1				212000000	6
378	2011	Malaria	Malaria_TB	Development Unsuccessful	Infection, malaria	No Development Reported	1				212000000	6
379	2013	Malaria	Malaria_TB	Development Unsuccessful	Infection, malaria	No Development Reported	1				212000000	6
380	2012	Malaria	Malaria_TB	Development Unsuccessful	Infection, malaria	No Development Reported	1				212000000	6
381	2014	Malaria	Malaria_TB	Development Unsuccessful	Infection, malaria	No Development Reported	1				212000000	6
382	2002	Malaria	Malaria_TB	Development Unsuccessful	Infection, malaria	No Development Reported	1				212000000	6
383	2010	Malaria	Malaria_TB	Development Unsuccessful	Infection, malaria	No Development Reported	1				212000000	6
384	2013	Malaria	Malaria_TB	Development Unsuccessful	Infection, malaria	No Development Reported	1				212000000	6
385	2009	Malaria	Malaria_TB	Development Unsuccessful	Infection, malaria	No Development Reported	1				212000000	6
386	2010	Malaria	Malaria_TB	Development Unsuccessful	Infection, malaria	No Development Reported	1				212000000	6
387	2011	Malaria	Malaria_TB	Development Unsuccessful	Infection, malaria	No Development Reported	1				212000000	6
388	2011	Malaria	Malaria_TB	Development Unsuccessful	Infection, malaria	No Development Reported	1				212000000	6
389	2013	Malaria	Malaria_TB	Development Unsuccessful	Infection, malaria	No Development Reported	1				212000000	6
390	2013	Malaria	Malaria_TB	Development Unsuccessful	Infection, malaria	No Development Reported	1				212000000	6
391	2011	Malaria	Malaria_TB	Development Unsuccessful	Infection, malaria	No Development Reported	1				212000000	6
392	2011	Malaria	Malaria_TB	Development Unsuccessful	Infection, malaria	No Development Reported	1				212000000	6
393	2010	Malaria	Malaria_TB	Development Unsuccessful	Infection, malaria prophylaxis	No Development Reported	1				212000000	6
394	2013	Onchocerciasis	Other	Development Ongoing	Infection, onchocerciasis	Preclinical	2				18000000	5
395	2016	Onchocerciasis	Other	Development Ongoing	Infection, onchocerciasis	Preclinical	2				18000000	5
396	2013	Onchocerciasis	Other	Development Ongoing	Infection, onchocerciasis	Preclinical	2				18000000	5
397	2012	Onchocerciasis	Other	Development Ongoing	Infection, onchocerciasis	Preclinical	2				18000000	5
398	2015	Onchocerciasis	Other	Development Ongoing	Infection, onchocerciasis	Preclinical	2				18000000	5
399	2014	Onchocerciasis	Other	Development Unsuccessful	Infection, onchocerciasis	No Development Reported	1				18000000	5
400	2001	Onchocerciasis	Other	Development Unsuccessful	Infection, onchocerciasis	Discontinued	1				18000000	5
401	2013	Onchocerciasis	Other	Development Unsuccessful	Infection, onchocerciasis	No Development Reported	1				18000000	5
402	2012	Onchocerciasis	Other	Development Unsuccessful	Infection, onchocerciasis	No Development Reported	1				18000000	5
403	2013	Schistosomiasis	Other	Development Unsuccessful	Infection, schistosomiasis	No Development Reported	1				200000	3
404	2012	Schistosomiasis	Other	Development Ongoing	Infection, schistosomiasis	Phase I	2				200000	3
405	2013	Schistosomiasis	Other	Development Ongoing	Infection, schistosomiasis	Preclinical	2				200000	3
406	2015	Schistosomiasis	Other	Development Ongoing	Infection, schistosomiasis	Preclinical	2				200000	3
407	2009	Schistosomiasis	Other	Development Unsuccessful	Infection, schistosomiasis	No Development Reported	1				200000	3
408	2013	Schistosomiasis	Other	Development Unsuccessful	Infection, schistosomiasis	No Development Reported	1				200000	3
409	2015	Schistosomiasis	Other	Development Unsuccessful	Infection, schistosomiasis	No Development Reported	1				200000	3
410	2012	Schistosomiasis	Other	Development Unsuccessful	Infection, schistosomiasis	No Development Reported	1				200000	3
411	2009	Schistosomiasis	Other	Development Unsuccessful	Infection, schistosomiasis	No Development Reported	1				200000	3
412	2012	Tuberculosis	Malaria_TB	Development Successful	Infection, tuberculosis prophylaxis	Launched	3				10400000	5
413	2007	Tuberculosis	Malaria_TB	Development Ongoing	Infection, tuberculosis	Phase III	2				10400000	5
414	2013	Tuberculosis	Malaria_TB	Development Successful	Infection, tuberculosis	Launched	3				10400000	5
415	2005	Tuberculosis	Malaria_TB	Development Successful	Infection, tuberculosis	Launched	3				10400000	5
416	2006	Tuberculosis	Malaria_TB	Development Successful	Infection, tuberculosis	Launched	3				10400000	5
417	2004	Tuberculosis	Malaria_TB	Development Successful	Infection, tuberculosis	Launched	3				10400000	5
418	2016	Tuberculosis	Malaria_TB	Development Successful	Infection, tuberculosis prophylaxis	Launched	3				10400000	5
419	2014	Tuberculosis	Malaria_TB	Development Successful	Infection, tuberculosis prophylaxis	Launched	3				10400000	5
420	2015	Tuberculosis	Malaria_TB	Development Successful	Infection, tuberculosis prophylaxis	Launched	3				10400000	5
421	2012	Tuberculosis	Malaria_TB	Development Successful	Infection, tuberculosis	Launched	3				10400000	5
422	2016	Tuberculosis	Malaria_TB	Development Ongoing	Infection, tuberculosis prophylaxis	Phase III	2				10400000	5
423	2001	Tuberculosis	Malaria_TB	Development Ongoing	Infection, tuberculosis	Phase III	2				10400000	5
424	2016	Tuberculosis	Malaria_TB	Development Ongoing	Infection, tuberculosis	Phase III	2				10400000	5
425	2010	Tuberculosis	Malaria_TB	Development Unsuccessful	Infection, tuberculosis	No Development Reported	1				10400000	5
426	2006	Tuberculosis	Malaria_TB	Development Ongoing	Infection, tuberculosis prophylaxis	Phase II	2				10400000	5
427	2010	Tuberculosis	Malaria_TB	Development Ongoing	Infection, tuberculosis	Preclinical	2				10400000	5
428	2004	Tuberculosis	Malaria_TB	Development Ongoing	Infection, tuberculosis prophylaxis	Phase II	2				10400000	5
429	2007	Tuberculosis	Malaria_TB	Development Ongoing	Infection, tuberculosis prophylaxis	Phase II	2				10400000	5
430	2004	Tuberculosis	Malaria_TB	Development Ongoing	Infection, tuberculosis	Phase II	2				10400000	5
431	2013	Tuberculosis	Malaria_TB	Development Ongoing	Infection, tuberculosis prophylaxis	Phase II	2				10400000	5
432	2009	Tuberculosis	Malaria_TB	Development Ongoing	Infection, tuberculosis	Phase II	2	Infection, tuberculosis prophylaxis	Phase I	2	10400000	5
433	2011	Tuberculosis	Malaria_TB	Development Ongoing	Infection, tuberculosis prophylaxis	Phase II	2	Infection, tuberculosis	Phase II	2	10400000	5
434	2007	Tuberculosis	Malaria_TB	Development Ongoing	Infection, tuberculosis prophylaxis	Phase II	2				10400000	5
435	2006	Tuberculosis	Malaria_TB	Development Ongoing	Infection, tuberculosis	Preclinical	2				10400000	5
436	2016	Tuberculosis	Malaria_TB	Development Ongoing	Infection, tuberculosis	Phase II	2				10400000	5
437	2012	Tuberculosis	Malaria_TB	Development Ongoing	Infection, tuberculosis prophylaxis	Phase II	2				10400000	5
438	2013	Tuberculosis	Malaria_TB	Development Ongoing	Infection, tuberculosis prophylaxis	Phase I	2				10400000	5
439	2012	Tuberculosis	Malaria_TB	Development Ongoing	Infection, tuberculosis prophylaxis	Phase I	2				10400000	5
440	2004	Tuberculosis	Malaria_TB	Development Ongoing	Infection, tuberculosis	Phase I	2				10400000	5
441	2012	Tuberculosis	Malaria_TB	Development Ongoing	Infection, tuberculosis	Phase I	2				10400000	5
442	2014	Tuberculosis	Malaria_TB	Development Ongoing	Infection, tuberculosis	Phase I	2				10400000	5
443	2010	Tuberculosis	Malaria_TB	Development Ongoing	Infection, tuberculosis	Phase I	2				10400000	5
444	2016	Tuberculosis	Malaria_TB	Development Ongoing	Infection, tuberculosis	Preclinical	2				10400000	5
445	2014	Tuberculosis	Malaria_TB	Development Ongoing	Infection, tuberculosis	Preclinical	2				10400000	5
446	2016	Tuberculosis	Malaria_TB	Development Ongoing	Infection, tuberculosis prophylaxis	Preclinical	2				10400000	5
447	2015	Tuberculosis	Malaria_TB	Development Ongoing	Infection, tuberculosis	Preclinical	2	Infection, tuberculosis prophylaxis	Preclinical	2	10400000	5
448	2010	Tuberculosis	Malaria_TB	Development Ongoing	Infection, tuberculosis prophylaxis	Preclinical	2				10400000	5
449	2013	Tuberculosis	Malaria_TB	Development Ongoing	Infection, tuberculosis prophylaxis	Preclinical	2				10400000	5
450	2013	Tuberculosis	Malaria_TB	Development Ongoing	Infection, tuberculosis prophylaxis	Preclinical	2				10400000	5
451	2014	Tuberculosis	Malaria_TB	Development Ongoing	Infection, tuberculosis prophylaxis	Preclinical	2				10400000	5
452	2013	Tuberculosis	Malaria_TB	Development Ongoing	Infection, tuberculosis prophylaxis	Preclinical	2	Infection, tuberculosis	Preclinical	2	10400000	5
453	2014	Tuberculosis	Malaria_TB	Development Ongoing	Infection, tuberculosis	Preclinical	2	Infection, tuberculosis prophylaxis	Preclinical	2	10400000	5
454	2016	Tuberculosis	Malaria_TB	Development Ongoing	Infection, tuberculosis prophylaxis	Preclinical	2				10400000	5
455	2016	Tuberculosis	Malaria_TB	Development Ongoing	Infection, tuberculosis prophylaxis	Preclinical	2				10400000	5
456	2013	Tuberculosis	Malaria_TB	Development Ongoing	Infection, tuberculosis prophylaxis	Preclinical	2				10400000	5
457	2011	Tuberculosis	Malaria_TB	Development Ongoing	Infection, tuberculosis	Preclinical	2				10400000	5
458	2014	Tuberculosis	Malaria_TB	Development Ongoing	Infection, tuberculosis prophylaxis	Preclinical	2				10400000	5
459	2016	Tuberculosis	Malaria_TB	Development Ongoing	Infection, tuberculosis	Preclinical	2				10400000	5
460	2012	Tuberculosis	Malaria_TB	Development Ongoing	Infection, tuberculosis	Preclinical	2				10400000	5
461	2012	Tuberculosis	Malaria_TB	Development Ongoing	Infection, tuberculosis	Preclinical	2				10400000	5
462	2014	Tuberculosis	Malaria_TB	Development Ongoing	Infection, tuberculosis	Preclinical	2				10400000	5
463	2016	Tuberculosis	Malaria_TB	Development Ongoing	Infection, tuberculosis	Preclinical	2	Infection, tuberculosis prophylaxis	Preclinical	2	10400000	5
464	2015	Tuberculosis	Malaria_TB	Development Ongoing	Infection, tuberculosis	Preclinical	2				10400000	5
465	2011	Tuberculosis	Malaria_TB	Development Ongoing	Infection, tuberculosis	Preclinical	2				10400000	5
466	2016	Tuberculosis	Malaria_TB	Development Ongoing	Infection, tuberculosis	Preclinical	2				10400000	5
467	2014	Tuberculosis	Malaria_TB	Development Ongoing	Infection, tuberculosis	Preclinical	2				10400000	5
468	2014	Tuberculosis	Malaria_TB	Development Ongoing	Infection, tuberculosis	Preclinical	2				10400000	5
469	2009	Tuberculosis	Malaria_TB	Development Ongoing	Infection, tuberculosis	Preclinical	2				10400000	5
470	2016	Tuberculosis	Malaria_TB	Development Ongoing	Infection, tuberculosis	Preclinical	2				10400000	5
471	2013	Tuberculosis	Malaria_TB	Development Ongoing	Infection, tuberculosis	Preclinical	2				10400000	5
472	2010	Tuberculosis	Malaria_TB	Development Ongoing	Infection, tuberculosis	Preclinical	2				10400000	5
473	2015	Tuberculosis	Malaria_TB	Development Ongoing	Infection, tuberculosis	Preclinical	2				10400000	5
474	2013	Tuberculosis	Malaria_TB	Development Ongoing	Infection, tuberculosis	Preclinical	2				10400000	5
475	2015	Tuberculosis	Malaria_TB	Development Ongoing	Infection, tuberculosis	Preclinical	2				10400000	5
476	2016	Tuberculosis	Malaria_TB	Development Ongoing	Infection, tuberculosis	Preclinical	2				10400000	5
477	2012	Tuberculosis	Malaria_TB	Development Ongoing	Infection, tuberculosis	Preclinical	2				10400000	5
478	2012	Tuberculosis	Malaria_TB	Development Ongoing	Infection, tuberculosis	Preclinical	2				10400000	5
479	2009	Tuberculosis	Malaria_TB	Development Ongoing	Infection, tuberculosis	Preclinical	2				10400000	5
480	2015	Tuberculosis	Malaria_TB	Development Ongoing	Infection, tuberculosis	Preclinical	2				10400000	5
481	2016	Tuberculosis	Malaria_TB	Development Ongoing	Infection, tuberculosis	Preclinical	2				10400000	5
482	2012	Tuberculosis	Malaria_TB	Development Ongoing	Infection, tuberculosis	Preclinical	2				10400000	5
483	2016	Tuberculosis	Malaria_TB	Development Ongoing	Infection, tuberculosis	Preclinical	2				10400000	5
484	2016	Tuberculosis	Malaria_TB	Development Ongoing	Infection, tuberculosis	Preclinical	2				10400000	5
485	2016	Tuberculosis	Malaria_TB	Development Ongoing	Infection, tuberculosis	Preclinical	2				10400000	5
486	2016	Tuberculosis	Malaria_TB	Development Ongoing	Infection, tuberculosis	Preclinical	2				10400000	5
487	2016	Tuberculosis	Malaria_TB	Development Ongoing	Infection, tuberculosis	Preclinical	2				10400000	5
488	2016	Tuberculosis	Malaria_TB	Development Ongoing	Infection, tuberculosis	Preclinical	2				10400000	5
489	2015	Tuberculosis	Malaria_TB	Development Ongoing	Infection, tuberculosis	Preclinical	2				10400000	5
490	2015	Tuberculosis	Malaria_TB	Development Ongoing	Infection, tuberculosis	Preclinical	2				10400000	5
491	2008	Tuberculosis	Malaria_TB	Development Ongoing	Infection, tuberculosis	Preclinical	2				10400000	5
492	2013	Tuberculosis	Malaria_TB	Development Ongoing	Infection, tuberculosis	Preclinical	2				10400000	5
493	2016	Tuberculosis	Malaria_TB	Development Ongoing	Infection, tuberculosis	Preclinical	2				10400000	5
494	2016	Tuberculosis	Malaria_TB	Development Ongoing	Infection, tuberculosis	Preclinical	2				10400000	5
495	2011	Tuberculosis	Malaria_TB	Development Ongoing	Infection, tuberculosis	Preclinical	2				10400000	5
496	2012	Tuberculosis	Malaria_TB	Development Ongoing	Infection, tuberculosis	Preclinical	2				10400000	5
497	2015	Tuberculosis	Malaria_TB	Development Ongoing	Infection, tuberculosis	Preclinical	2				10400000	5
498	2015	Tuberculosis	Malaria_TB	Development Ongoing	Infection, tuberculosis prophylaxis	Preclinical	2				10400000	5
499	2012	Tuberculosis	Malaria_TB	Development Ongoing	Infection, tuberculosis	Preclinical	2				10400000	5
500	2013	Tuberculosis	Malaria_TB	Development Ongoing	Infection, tuberculosis	Preclinical	2				10400000	5
501	2012	Tuberculosis	Malaria_TB	Development Ongoing	Infection, tuberculosis	Preclinical	2				10400000	5
502	2014	Tuberculosis	Malaria_TB	Development Ongoing	Infection, tuberculosis	Preclinical	2				10400000	5
503	2012	Tuberculosis	Malaria_TB	Development Unsuccessful	Infection, tuberculosis	No Development Reported	1				10400000	5
504	2016	Tuberculosis	Malaria_TB	Development Ongoing	Infection, tuberculosis	Preclinical	2				10400000	5
505	2016	Tuberculosis	Malaria_TB	Development Ongoing	Infection, tuberculosis prophylaxis	Preclinical	2	Infection, tuberculosis	Preclinical	2	10400000	5
506	2012	Tuberculosis	Malaria_TB	Development Unsuccessful	Infection, tuberculosis	Discontinued	1				10400000	5
507	2010	Tuberculosis	Malaria_TB	Development Unsuccessful	Infection, tuberculosis	Discontinued	1				10400000	5
508	2002	Tuberculosis	Malaria_TB	Development Successful	Infection, tuberculosis prophylaxis	Withdrawn	3				10400000	5
509	2015	Tuberculosis	Malaria_TB	Development Unsuccessful	Infection, tuberculosis	No Development Reported	1				10400000	5
510	2004	Tuberculosis	Malaria_TB	Development Unsuccessful	Infection, tuberculosis prophylaxis	No Development Reported	1				10400000	5
511	2015	Tuberculosis	Malaria_TB	Development Unsuccessful	Infection, tuberculosis	No Development Reported	1				10400000	5
512	2011	Tuberculosis	Malaria_TB	Development Unsuccessful	Infection, tuberculosis prophylaxis	No Development Reported	1				10400000	5
513	2013	Tuberculosis	Malaria_TB	Development Unsuccessful	Infection, tuberculosis prophylaxis	No Development Reported	1				10400000	5
514	2013	Tuberculosis	Malaria_TB	Development Unsuccessful	Infection, tuberculosis prophylaxis	No Development Reported	1				10400000	5
515	2004	Tuberculosis	Malaria_TB	Development Unsuccessful	Infection, tuberculosis prophylaxis	No Development Reported	1				10400000	5
516	2011	Tuberculosis	Malaria_TB	Development Unsuccessful	Infection, tuberculosis	No Development Reported	1				10400000	5
517	2009	Tuberculosis	Malaria_TB	Development Unsuccessful	Infection, tuberculosis prophylaxis	No Development Reported	1				10400000	5
518	2001	Tuberculosis	Malaria_TB	Development Unsuccessful	Infection, tuberculosis prophylaxis	No Development Reported	1				10400000	5
519	2014	Tuberculosis	Malaria_TB	Development Unsuccessful	Infection, tuberculosis prophylaxis	No Development Reported	1	Infection, tuberculosis	No Development Reported	1	10400000	5
520	2010	Tuberculosis	Malaria_TB	Development Unsuccessful	Infection, tuberculosis	No Development Reported	1	Infection, tuberculosis prophylaxis	No Development Reported	1	10400000	5
521	2013	Tuberculosis	Malaria_TB	Development Unsuccessful	Infection, tuberculosis prophylaxis	No Development Reported	1				10400000	5
522	2003	Tuberculosis	Malaria_TB	Development Unsuccessful	Infection, tuberculosis prophylaxis	No Development Reported	1	Infection, tuberculosis	No Development Reported	1	10400000	5
523	2010	Tuberculosis	Malaria_TB	Development Unsuccessful	Infection, tuberculosis prophylaxis	No Development Reported	1				10400000	5
524	2008	Tuberculosis	Malaria_TB	Development Unsuccessful	Infection, tuberculosis	No Development Reported	1				10400000	5
525	2012	Tuberculosis	Malaria_TB	Development Unsuccessful	Infection, tuberculosis	No Development Reported	1				10400000	5
526	2013	Tuberculosis	Malaria_TB	Development Unsuccessful	Infection, tuberculosis	No Development Reported	1				10400000	5
527	2013	Tuberculosis	Malaria_TB	Development Unsuccessful	Infection, tuberculosis	No Development Reported	1				10400000	5
528	2013	Tuberculosis	Malaria_TB	Development Unsuccessful	Infection, tuberculosis	No Development Reported	1				10400000	5
529	2011	Tuberculosis	Malaria_TB	Development Unsuccessful	Infection, tuberculosis	No Development Reported	1				10400000	5
530	2014	Tuberculosis	Malaria_TB	Development Unsuccessful	Infection, tuberculosis	No Development Reported	1				10400000	5
531	2013	Tuberculosis	Malaria_TB	Development Unsuccessful	Infection, tuberculosis	No Development Reported	1				10400000	5
532	2011	Tuberculosis	Malaria_TB	Development Unsuccessful	Infection, tuberculosis	No Development Reported	1				10400000	5
533	2013	Tuberculosis	Malaria_TB	Development Unsuccessful	Infection, tuberculosis	No Development Reported	1				10400000	5
534	2012	Tuberculosis	Malaria_TB	Development Unsuccessful	Infection, tuberculosis	No Development Reported	1				10400000	5
535	2013	Tuberculosis	Malaria_TB	Development Unsuccessful	Infection, tuberculosis	No Development Reported	1				10400000	5
536	2009	Tuberculosis	Malaria_TB	Development Unsuccessful	Infection, tuberculosis	No Development Reported	1				10400000	5
537	2009	Tuberculosis	Malaria_TB	Development Unsuccessful	Infection, tuberculosis	No Development Reported	1				10400000	5
538	2013	Tuberculosis	Malaria_TB	Development Unsuccessful	Infection, tuberculosis	No Development Reported	1				10400000	5
539	2009	Tuberculosis	Malaria_TB	Development Unsuccessful	Infection, tuberculosis	No Development Reported	1				10400000	5
540	2010	Tuberculosis	Malaria_TB	Development Unsuccessful	Infection, tuberculosis	No Development Reported	1				10400000	5
541	2010	Tuberculosis	Malaria_TB	Development Unsuccessful	Infection, tuberculosis	No Development Reported	1				10400000	5
542	2013	Tuberculosis	Malaria_TB	Development Unsuccessful	Infection, tuberculosis	No Development Reported	1				10400000	5
543	2013	Tuberculosis	Malaria_TB	Development Unsuccessful	Infection, tuberculosis	No Development Reported	1				10400000	5
544	2013	Tuberculosis	Malaria_TB	Development Unsuccessful	Infection, tuberculosis	No Development Reported	1				10400000	5
545	2013	Tuberculosis	Malaria_TB	Development Unsuccessful	Infection, tuberculosis	No Development Reported	1				10400000	5
546	2012	Tuberculosis	Malaria_TB	Development Unsuccessful	Infection, tuberculosis	No Development Reported	1				10400000	5
547	2009	Tuberculosis	Malaria_TB	Development Unsuccessful	Infection, tuberculosis	No Development Reported	1				10400000	5
548	2013	Tuberculosis	Malaria_TB	Development Unsuccessful	Infection, tuberculosis	No Development Reported	1				10400000	5
549	2012	Tuberculosis	Malaria_TB	Development Unsuccessful	Infection, tuberculosis	No Development Reported	1				10400000	5
550	2014	Tuberculosis	Malaria_TB	Development Unsuccessful	Infection, tuberculosis	No Development Reported	1				10400000	5
551	2012	Tuberculosis	Malaria_TB	Development Unsuccessful	Infection, tuberculosis	No Development Reported	1				10400000	5
552	2002	Tuberculosis	Malaria_TB	Development Unsuccessful	Infection, tuberculosis prophylaxis	No Development Reported	1				10400000	5
553	2006	Tuberculosis	Malaria_TB	Development Unsuccessful	Infection, tuberculosis	No Development Reported	1				10400000	5
554	2005	Tuberculosis	Malaria_TB	Development Unsuccessful	Infection, tuberculosis	No Development Reported	1				10400000	5
555	2005	Tuberculosis	Malaria_TB	Development Unsuccessful	Infection, tuberculosis	No Development Reported	1				10400000	5
556	2013	Tuberculosis	Malaria_TB	Development Unsuccessful	Infection, tuberculosis	No Development Reported	1				10400000	5
557	2012	Tuberculosis	Malaria_TB	Development Unsuccessful	Infection, tuberculosis	No Development Reported	1				10400000	5
558	2009	Tuberculosis	Malaria_TB	Development Unsuccessful	Infection, tuberculosis	No Development Reported	1				10400000	5
559	2012	Tuberculosis	Malaria_TB	Development Unsuccessful	Infection, tuberculosis	No Development Reported	1				10400000	5
560	2014	Tuberculosis	Malaria_TB	Development Unsuccessful	Infection, tuberculosis	No Development Reported	1				10400000	5
561	2011	Tuberculosis	Malaria_TB	Development Unsuccessful	Infection, tuberculosis	No Development Reported	1				10400000	5
562	2012	Tuberculosis	Malaria_TB	Development Unsuccessful	Infection, tuberculosis	No Development Reported	1				10400000	5
563	2005	Tuberculosis	Malaria_TB	Development Unsuccessful	Infection, tuberculosis	No Development Reported	1				10400000	5
564	2001	Tuberculosis	Malaria_TB	Development Unsuccessful	Infection, tuberculosis	No Development Reported	1				10400000	5
565	2010	Tuberculosis	Malaria_TB	Development Unsuccessful	Infection, tuberculosis	No Development Reported	1				10400000	5
566	2011	Tuberculosis	Malaria_TB	Development Unsuccessful	Infection, tuberculosis	No Development Reported	1				10400000	5
567	2012	Tuberculosis	Malaria_TB	Development Unsuccessful	Infection, tuberculosis	No Development Reported	1				10400000	5
568	2007	Tuberculosis	Malaria_TB	Development Unsuccessful	Infection, tuberculosis	No Development Reported	1				10400000	5
569	2007	Tuberculosis	Malaria_TB	Development Unsuccessful	Infection, tuberculosis	No Development Reported	1				10400000	5
570	2008	Tuberculosis	Malaria_TB	Development Unsuccessful	Infection, tuberculosis	No Development Reported	1				10400000	5
571	2014	Tuberculosis	Malaria_TB	Development Unsuccessful	Infection, tuberculosis	No Development Reported	1				10400000	5
572	2015	Tuberculosis	Malaria_TB	Development Unsuccessful	Infection, tuberculosis	No Development Reported	1				10400000	5
573	2011	Tuberculosis	Malaria_TB	Development Unsuccessful	Infection, tuberculosis	No Development Reported	1	Infection, tuberculosis prophylaxis	No Development Reported	1	10400000	5
574	2011	Tuberculosis	Malaria_TB	Development Unsuccessful	Infection, tuberculosis	No Development Reported	1				10400000	5
575	2004	Tuberculosis	Malaria_TB	Development Unsuccessful	Infection, tuberculosis	No Development Reported	1				10400000	5
576	2004	Tuberculosis	Malaria_TB	Development Unsuccessful	Infection, tuberculosis	No Development Reported	1				10400000	5
577	2010	Tuberculosis	Malaria_TB	Development Unsuccessful	Infection, tuberculosis	No Development Reported	1				10400000	5
578	2013	Tuberculosis	Malaria_TB	Development Unsuccessful	Infection, tuberculosis	No Development Reported	1				10400000	5
579	2010	Tuberculosis	Malaria_TB	Development Unsuccessful	Infection, tuberculosis prophylaxis	No Development Reported	1				10400000	5
580	2011	Tuberculosis	Malaria_TB	Development Unsuccessful	Infection, tuberculosis	No Development Reported	1				10400000	5
581	2011	Tuberculosis	Malaria_TB	Development Unsuccessful	Infection, tuberculosis	No Development Reported	1				10400000	5
582	2014	Tuberculosis	Malaria_TB	Development Unsuccessful	Infection, tuberculosis	No Development Reported	1				10400000	5
583	2012	Tuberculosis	Malaria_TB	Development Unsuccessful	Infection, tuberculosis	No Development Reported	1				10400000	5
584	2008	Tuberculosis	Malaria_TB	Development Unsuccessful	Infection, tuberculosis	No Development Reported	1				10400000	5
585	2013	Tuberculosis	Malaria_TB	Development Unsuccessful	Infection, tuberculosis	No Development Reported	1				10400000	5
586	2013	Tuberculosis	Malaria_TB	Development Unsuccessful	Infection, tuberculosis	No Development Reported	1				10400000	5
587	2011	Tuberculosis	Malaria_TB	Development Unsuccessful	Infection, tuberculosis	No Development Reported	1				10400000	5
588	2012	Tuberculosis	Malaria_TB	Development Unsuccessful	Infection, tuberculosis	No Development Reported	1				10400000	5
589	2004	Tuberculosis	Malaria_TB	Development Unsuccessful	Infection, tuberculosis	No Development Reported	1				10400000	5
590	2015	Tuberculosis	Malaria_TB	Development Unsuccessful	Infection, tuberculosis	No Development Reported	1				10400000	5
591	2014	Tuberculosis	Malaria_TB	Development Unsuccessful	Infection, tuberculosis	No Development Reported	1				10400000	5
592	2014	Tuberculosis	Malaria_TB	Development Unsuccessful	Infection, tuberculosis	No Development Reported	1				10400000	5
593	2014	Tuberculosis	Malaria_TB	Development Unsuccessful	Infection, tuberculosis	No Development Reported	1				10400000	5
594	2008	Tuberculosis	Malaria_TB	Development Unsuccessful	Infection, tuberculosis	No Development Reported	1				10400000	5
595	2013	Tuberculosis	Malaria_TB	Development Unsuccessful	Infection, tuberculosis	No Development Reported	1				10400000	5
596	2012	Tuberculosis	Malaria_TB	Development Unsuccessful	Infection, tuberculosis	No Development Reported	1				10400000	5
597	2012	Tuberculosis	Malaria_TB	Development Unsuccessful	Infection, tuberculosis	No Development Reported	1				10400000	5
598	2014	Tuberculosis	Malaria_TB	Development Unsuccessful	Infection, tuberculosis	No Development Reported	1				10400000	5
599	2014	Tuberculosis	Malaria_TB	Development Unsuccessful	Infection, tuberculosis prophylaxis	No Development Reported	1	Infection, tuberculosis	No Development Reported	1	10400000	5
600	2014	Tuberculosis	Malaria_TB	Development Unsuccessful	Infection, tuberculosis	No Development Reported	1				10400000	5
601	2013	Tuberculosis	Malaria_TB	Development Unsuccessful	Infection, tuberculosis	No Development Reported	1				10400000	5
602	2013	Tuberculosis	Malaria_TB	Development Unsuccessful	Infection, tuberculosis	No Development Reported	1				10400000	5
603	2011	Tuberculosis	Malaria_TB	Development Unsuccessful	Infection, tuberculosis	No Development Reported	1				10400000	5
604	2013	Tuberculosis	Malaria_TB	Development Unsuccessful	Infection, tuberculosis	No Development Reported	1				10400000	5
605	2007	Tuberculosis	Malaria_TB	Development Unsuccessful	Infection, tuberculosis prophylaxis	No Development Reported	1				10400000	5
606	2004	Tuberculosis	Malaria_TB	Development Unsuccessful	Infection, tuberculosis prophylaxis	No Development Reported	1	Infection, tuberculosis	No Development Reported	1	10400000	5
607	2013	Tuberculosis	Malaria_TB	Development Unsuccessful	Infection, tuberculosis prophylaxis	No Development Reported	1				10400000	5
608	2010	Tuberculosis	Malaria_TB	Development Unsuccessful	Infection, tuberculosis	No Development Reported	1				10400000	5
609	2009	Tuberculosis	Malaria_TB	Development Unsuccessful	Infection, tuberculosis	No Development Reported	1				10400000	5

## Sheet: InfectDisease
Drug Identification Number	Year of First Developement Event	Global_Status	Global Status - Simplified	Status - Simplified
1	2002	Launched	3	Development Successful
2	2002	Launched	3	Development Successful
3	2001	Launched	3	Development Successful
4	2002	Launched	3	Development Successful
5	2002	Launched	3	Development Successful
6	2005	Launched	3	Development Successful
7	2002	Launched	3	Development Successful
8	2000	Launched	3	Development Successful
9	2004	Launched	3	Development Successful
10	2004	Launched	3	Development Successful
11	2002	Launched	3	Development Successful
12	2005	Launched	3	Development Successful
13	2002	Launched	3	Development Successful
14	2003	Launched	3	Development Successful
15	2004	Launched	3	Development Successful
16	2003	Launched	3	Development Successful
17	2005	Launched	3	Development Successful
18	2001	Launched	3	Development Successful
19	2004	Launched	3	Development Successful
20	2000	Launched	3	Development Successful
21	2001	Launched	3	Development Successful
22	2000	Launched	3	Development Successful
23	2005	Launched	3	Development Successful
24	2005	Launched	3	Development Successful
25	2003	Launched	3	Development Successful
26	2003	Launched	3	Development Successful
27	2001	Launched	3	Development Successful
28	2002	Launched	3	Development Successful
29	2001	Launched	3	Development Successful
30	2000	Launched	3	Development Successful
31	2003	Launched	3	Development Successful
32	2003	Launched	3	Development Successful
33	2004	Launched	3	Development Successful
34	2001	Launched	3	Development Successful
35	2003	Launched	3	Development Successful
36	2003	Launched	3	Development Successful
37	2003	Launched	3	Development Successful
38	2002	Launched	3	Development Successful
39	2001	Launched	3	Development Successful
40	2001	Launched	3	Development Successful
41	2004	Launched	3	Development Successful
42	2002	Launched	3	Development Successful
43	2003	Launched	3	Development Successful
44	2000	Launched	3	Development Successful
45	2004	Launched	3	Development Successful
46	2000	Launched	3	Development Successful
47	2004	Launched	3	Development Successful
48	2002	Launched	3	Development Successful
49	2004	Launched	3	Development Successful
50	2004	Launched	3	Development Successful
51	2005	Launched	3	Development Successful
52	2004	Launched	3	Development Successful
53	2005	Launched	3	Development Successful
54	2005	Launched	3	Development Successful
55	2000	Launched	3	Development Successful
56	2003	Launched	3	Development Successful
57	2002	Launched	3	Development Successful
58	2000	Launched	3	Development Successful
59	2003	Launched	3	Development Successful
60	2005	Launched	3	Development Successful
61	2004	Launched	3	Development Successful
62	2004	Launched	3	Development Successful
63	2004	Launched	3	Development Successful
64	2001	Launched	3	Development Successful
65	2005	Launched	3	Development Successful
66	2004	Launched	3	Development Successful
67	2001	Launched	3	Development Successful
68	2000	Launched	3	Development Successful
69	2001	Launched	3	Development Successful
70	2001	Launched	3	Development Successful
71	2003	Launched	3	Development Successful
72	2004	Launched	3	Development Successful
73	2001	Launched	3	Development Successful
74	2002	Launched	3	Development Successful
75	2001	Launched	3	Development Successful
76	2001	Launched	3	Development Successful
77	2002	Launched	3	Development Successful
78	2003	Launched	3	Development Successful
79	2002	Launched	3	Development Successful
80	2005	Launched	3	Development Successful
81	2001	Launched	3	Development Successful
82	2004	Launched	3	Development Successful
83	2004	Launched	3	Development Successful
84	2005	Launched	3	Development Successful
85	2003	Launched	3	Development Successful
86	2003	Registered	3	Development Successful
87	2002	Registered	3	Development Successful
88	2004	Pre-registration	2	Development Ongoing
89	2005	Pre-registration	2	Development Ongoing
90	2002	Pre-registration	2	Development Ongoing
91	2004	Pre-registration	2	Development Ongoing
92	2001	Phase III	2	Development Ongoing
93	2004	Phase III	2	Development Ongoing
94	2004	Phase III	2	Development Ongoing
95	2004	Phase III	2	Development Ongoing
96	2001	Phase III	2	Development Ongoing
97	2003	Phase III	2	Development Ongoing
98	2000	Phase III	2	Development Ongoing
99	2001	Phase III	2	Development Ongoing
100	2002	Phase III	2	Development Ongoing
101	2002	Phase III	2	Development Ongoing
102	2003	Phase III	2	Development Ongoing
103	2001	Phase III	2	Development Ongoing
104	2002	Phase III	2	Development Ongoing
105	2000	Phase III	2	Development Ongoing
106	2005	Phase III	2	Development Ongoing
107	2005	Phase III	2	Development Ongoing
108	2005	Phase III	2	Development Ongoing
109	2004	Phase III	2	Development Ongoing
110	2004	Phase III	2	Development Ongoing
111	2001	Phase III	2	Development Ongoing
112	2003	Phase III	2	Development Ongoing
113	2003	Phase II	2	Development Ongoing
114	2003	Phase II	2	Development Ongoing
115	2001	Phase II	2	Development Ongoing
116	2005	Phase II	2	Development Ongoing
117	2005	Phase II	2	Development Ongoing
118	2005	Phase II	2	Development Ongoing
119	2004	Phase II	2	Development Ongoing
120	2005	Phase II	2	Development Ongoing
121	2004	Phase II	2	Development Ongoing
122	2003	Phase II	2	Development Ongoing
123	2005	Phase II	2	Development Ongoing
124	2001	Phase II	2	Development Ongoing
125	2001	Phase II	2	Development Ongoing
126	2003	Phase II	2	Development Ongoing
127	2004	Phase II	2	Development Ongoing
128	2001	Phase II	2	Development Ongoing
129	2004	Phase II	2	Development Ongoing
130	2004	Phase II	2	Development Ongoing
131	2003	Phase II	2	Development Ongoing
132	2004	Phase II	2	Development Ongoing
133	2003	Phase II	2	Development Ongoing
134	2005	Phase II	2	Development Ongoing
135	2004	Phase II	2	Development Ongoing
136	2004	Phase II	2	Development Ongoing
137	2005	Phase II	2	Development Ongoing
138	2001	Phase II	2	Development Ongoing
139	2005	Phase II	2	Development Ongoing
140	2002	Phase II	2	Development Ongoing
141	2003	Phase II	2	Development Ongoing
142	2004	Phase II	2	Development Ongoing
143	2003	Phase II	2	Development Ongoing
144	2003	Phase II	2	Development Ongoing
145	2001	Phase II	2	Development Ongoing
146	2003	Phase II	2	Development Ongoing
147	2004	Phase II	2	Development Ongoing
148	2005	Phase II	2	Development Ongoing
149	2004	Phase II	2	Development Ongoing
150	2000	Phase II	2	Development Ongoing
151	2004	Phase I	2	Development Ongoing
152	2004	Phase I	2	Development Ongoing
153	2003	Phase I	2	Development Ongoing
154	2004	Phase I	2	Development Ongoing
155	2003	Phase I	2	Development Ongoing
156	2003	Phase I	2	Development Ongoing
157	2005	Phase I	2	Development Ongoing
158	2005	Phase I	2	Development Ongoing
159	2005	Phase I	2	Development Ongoing
160	2002	Phase I	2	Development Ongoing
161	2002	Phase I	2	Development Ongoing
162	2005	Phase I	2	Development Ongoing
163	2005	Phase I	2	Development Ongoing
164	2005	Phase I	2	Development Ongoing
165	2002	Phase I	2	Development Ongoing
166	2005	Phase I	2	Development Ongoing
167	2005	Preclinical	2	Development Ongoing
168	2004	Preclinical	2	Development Ongoing
169	2000	Preclinical	2	Development Ongoing
170	2004	Preclinical	2	Development Ongoing
171	2005	Preclinical	2	Development Ongoing
172	2003	Preclinical	2	Development Ongoing
173	2005	Preclinical	2	Development Ongoing
174	2005	Preclinical	2	Development Ongoing
175	2000	Preclinical	2	Development Ongoing
176	2001	Preclinical	2	Development Ongoing
177	2005	Preclinical	2	Development Ongoing
178	2005	Preclinical	2	Development Ongoing
179	2001	Preclinical	2	Development Ongoing
180	2005	Preclinical	2	Development Ongoing
181	2000	Preclinical	2	Development Ongoing
182	2005	Preclinical	2	Development Ongoing
183	2005	Preclinical	2	Development Ongoing
184	2004	Preclinical	2	Development Ongoing
185	2003	Suspended	1	Development Unsuccessful
186	2004	Suspended	1	Development Unsuccessful
187	2001	Discontinued	1	Development Unsuccessful
188	2000	Discontinued	1	Development Unsuccessful
189	2003	Discontinued	1	Development Unsuccessful
190	2003	Discontinued	1	Development Unsuccessful
191	2001	Discontinued	1	Development Unsuccessful
192	2001	Discontinued	1	Development Unsuccessful
193	2004	Discontinued	1	Development Unsuccessful
194	2001	Discontinued	1	Development Unsuccessful
195	2005	Discontinued	1	Development Unsuccessful
196	2004	Discontinued	1	Development Unsuccessful
197	2004	Discontinued	1	Development Unsuccessful
198	2000	Discontinued	1	Development Unsuccessful
199	2001	Discontinued	1	Development Unsuccessful
200	2003	Discontinued	1	Development Unsuccessful
201	2000	Discontinued	1	Development Unsuccessful
202	2000	Discontinued	1	Development Unsuccessful
203	2004	Discontinued	1	Development Unsuccessful
204	2003	Discontinued	1	Development Unsuccessful
205	2003	Discontinued	1	Development Unsuccessful
206	2003	Discontinued	1	Development Unsuccessful
207	2003	Discontinued	1	Development Unsuccessful
208	2001	Discontinued	1	Development Unsuccessful
209	2002	Discontinued	1	Development Unsuccessful
210	2004	Discontinued	1	Development Unsuccessful
211	2002	Discontinued	1	Development Unsuccessful
212	2001	Discontinued	1	Development Unsuccessful
213	2002	Discontinued	1	Development Unsuccessful
214	2003	Discontinued	1	Development Unsuccessful
215	2001	Discontinued	1	Development Unsuccessful
216	2005	Discontinued	1	Development Unsuccessful
217	2003	Discontinued	1	Development Unsuccessful
218	2005	Discontinued	1	Development Unsuccessful
219	2000	Discontinued	1	Development Unsuccessful
220	2004	Discontinued	1	Development Unsuccessful
221	2002	Discontinued	1	Development Unsuccessful
222	2002	Discontinued	1	Development Unsuccessful
223	2000	Discontinued	1	Development Unsuccessful
224	2005	Discontinued	1	Development Unsuccessful
225	2003	Discontinued	1	Development Unsuccessful
226	2005	Discontinued	1	Development Unsuccessful
227	2001	Discontinued	1	Development Unsuccessful
228	2001	Discontinued	1	Development Unsuccessful
229	2005	Discontinued	1	Development Unsuccessful
230	2004	Discontinued	1	Development Unsuccessful
231	2005	Discontinued	1	Development Unsuccessful
232	2000	Discontinued	1	Development Unsuccessful
233	2000	Discontinued	1	Development Unsuccessful
234	2000	Discontinued	1	Development Unsuccessful
235	2000	Discontinued	1	Development Unsuccessful
236	2001	Discontinued	1	Development Unsuccessful
237	2004	Discontinued	1	Development Unsuccessful
238	2002	Discontinued	1	Development Unsuccessful
239	2004	Discontinued	1	Development Unsuccessful
240	2002	Discontinued	1	Development Unsuccessful
241	2001	Discontinued	1	Development Unsuccessful
242	2002	Discontinued	1	Development Unsuccessful
243	2001	Discontinued	1	Development Unsuccessful
244	2004	Discontinued	1	Development Unsuccessful
245	2000	Discontinued	1	Development Unsuccessful
246	2002	Discontinued	1	Development Unsuccessful
247	2005	Discontinued	1	Development Unsuccessful
248	2004	Discontinued	1	Development Unsuccessful
249	2001	Discontinued	1	Development Unsuccessful
250	2002	Discontinued	1	Development Unsuccessful
251	2004	Discontinued	1	Development Unsuccessful
252	2004	Discontinued	1	Development Unsuccessful
253	2002	Discontinued	1	Development Unsuccessful
254	2004	Discontinued	1	Development Unsuccessful
255	2003	Discontinued	1	Development Unsuccessful
256	2005	Discontinued	1	Development Unsuccessful
257	2000	Discontinued	1	Development Unsuccessful
258	2003	Discontinued	1	Development Unsuccessful
259	2002	Discontinued	1	Development Unsuccessful
260	2002	Discontinued	1	Development Unsuccessful
261	2002	Discontinued	1	Development Unsuccessful
262	2004	Discontinued	1	Development Unsuccessful
263	2000	Discontinued	1	Development Unsuccessful
264	2001	Discontinued	1	Development Unsuccessful
265	2005	Discontinued	1	Development Unsuccessful
266	2004	Discontinued	1	Development Unsuccessful
267	2001	Discontinued	1	Development Unsuccessful
268	2005	Discontinued	1	Development Unsuccessful
269	2002	Discontinued	1	Development Unsuccessful
270	2005	Discontinued	1	Development Unsuccessful
271	2002	Discontinued	1	Development Unsuccessful
272	2001	Discontinued	1	Development Unsuccessful
273	2005	Discontinued	1	Development Unsuccessful
274	2001	Discontinued	1	Development Unsuccessful
275	2001	Discontinued	1	Development Unsuccessful
276	2003	Discontinued	1	Development Unsuccessful
277	2003	Discontinued	1	Development Unsuccessful
278	2001	Discontinued	1	Development Unsuccessful
279	2004	Discontinued	1	Development Unsuccessful
280	2002	Discontinued	1	Development Unsuccessful
281	2000	Discontinued	1	Development Unsuccessful
282	2005	Discontinued	1	Development Unsuccessful
283	2004	Discontinued	1	Development Unsuccessful
284	2005	Discontinued	1	Development Unsuccessful
285	2002	Discontinued	1	Development Unsuccessful
286	2003	Discontinued	1	Development Unsuccessful
287	2002	Discontinued	1	Development Unsuccessful
288	2003	Discontinued	1	Development Unsuccessful
289	2001	Discontinued	1	Development Unsuccessful
290	2000	Discontinued	1	Development Unsuccessful
291	2004	Discontinued	1	Development Unsuccessful
292	2002	Discontinued	1	Development Unsuccessful
293	2003	Discontinued	1	Development Unsuccessful
294	2000	Discontinued	1	Development Unsuccessful
295	2000	Discontinued	1	Development Unsuccessful
296	2000	Discontinued	1	Development Unsuccessful
297	2005	Discontinued	1	Development Unsuccessful
298	2002	Discontinued	1	Development Unsuccessful
299	2001	Discontinued	1	Development Unsuccessful
300	2003	Discontinued	1	Development Unsuccessful
301	2000	Discontinued	1	Development Unsuccessful
302	2002	Discontinued	1	Development Unsuccessful
303	2005	Discontinued	1	Development Unsuccessful
304	2002	Discontinued	1	Development Unsuccessful
305	2002	Discontinued	1	Development Unsuccessful
306	2005	Discontinued	1	Development Unsuccessful
307	2002	Discontinued	1	Development Unsuccessful
308	2004	Discontinued	1	Development Unsuccessful
309	2001	Discontinued	1	Development Unsuccessful
310	2003	Discontinued	1	Development Unsuccessful
311	2000	Discontinued	1	Development Unsuccessful
312	2002	Discontinued	1	Development Unsuccessful
313	2001	Discontinued	1	Development Unsuccessful
314	2000	Discontinued	1	Development Unsuccessful
315	2004	Discontinued	1	Development Unsuccessful
316	2001	Discontinued	1	Development Unsuccessful
317	2003	Discontinued	1	Development Unsuccessful
318	2005	Discontinued	1	Development Unsuccessful
319	2002	Discontinued	1	Development Unsuccessful
320	2001	Discontinued	1	Development Unsuccessful
321	2002	Discontinued	1	Development Unsuccessful
322	2004	Discontinued	1	Development Unsuccessful
323	2002	Discontinued	1	Development Unsuccessful
324	2003	Discontinued	1	Development Unsuccessful
325	2005	Discontinued	1	Development Unsuccessful
326	2001	Discontinued	1	Development Unsuccessful
327	2004	Discontinued	1	Development Unsuccessful
328	2004	Discontinued	1	Development Unsuccessful
329	2004	Discontinued	1	Development Unsuccessful
330	2003	Discontinued	1	Development Unsuccessful
331	2002	Discontinued	1	Development Unsuccessful
332	2004	No Development Reported	1	Development Unsuccessful
333	2000	No Development Reported	1	Development Unsuccessful
334	2002	No Development Reported	1	Development Unsuccessful
335	2005	No Development Reported	1	Development Unsuccessful
336	2002	No Development Reported	1	Development Unsuccessful
337	2005	No Development Reported	1	Development Unsuccessful
338	2002	No Development Reported	1	Development Unsuccessful
339	2005	No Development Reported	1	Development Unsuccessful
340	2003	No Development Reported	1	Development Unsuccessful
341	2004	No Development Reported	1	Development Unsuccessful
342	2001	No Development Reported	1	Development Unsuccessful
343	2003	No Development Reported	1	Development Unsuccessful
344	2003	No Development Reported	1	Development Unsuccessful
345	2005	No Development Reported	1	Development Unsuccessful
346	2000	No Development Reported	1	Development Unsuccessful
347	2000	No Development Reported	1	Development Unsuccessful
348	2000	No Development Reported	1	Development Unsuccessful
349	2002	No Development Reported	1	Development Unsuccessful
350	2005	No Development Reported	1	Development Unsuccessful
351	2002	No Development Reported	1	Development Unsuccessful
352	2002	No Development Reported	1	Development Unsuccessful
353	2000	No Development Reported	1	Development Unsuccessful
354	2003	No Development Reported	1	Development Unsuccessful
355	2001	No Development Reported	1	Development Unsuccessful
356	2005	No Development Reported	1	Development Unsuccessful
357	2003	No Development Reported	1	Development Unsuccessful
358	2002	No Development Reported	1	Development Unsuccessful
359	2003	No Development Reported	1	Development Unsuccessful
360	2002	No Development Reported	1	Development Unsuccessful
361	2002	No Development Reported	1	Development Unsuccessful
362	2001	No Development Reported	1	Development Unsuccessful
363	2002	No Development Reported	1	Development Unsuccessful
364	2003	No Development Reported	1	Development Unsuccessful
365	2003	No Development Reported	1	Development Unsuccessful
366	2003	No Development Reported	1	Development Unsuccessful
367	2004	No Development Reported	1	Development Unsuccessful
368	2001	No Development Reported	1	Development Unsuccessful
369	2005	No Development Reported	1	Development Unsuccessful
370	2003	No Development Reported	1	Development Unsuccessful
371	2003	No Development Reported	1	Development Unsuccessful
372	2002	No Development Reported	1	Development Unsuccessful
373	2003	No Development Reported	1	Development Unsuccessful
374	2001	No Development Reported	1	Development Unsuccessful
375	2004	No Development Reported	1	Development Unsuccessful
376	2005	No Development Reported	1	Development Unsuccessful
377	2005	No Development Reported	1	Development Unsuccessful
378	2003	No Development Reported	1	Development Unsuccessful
379	2002	No Development Reported	1	Development Unsuccessful
380	2000	No Development Reported	1	Development Unsuccessful
381	2004	No Development Reported	1	Development Unsuccessful
382	2004	No Development Reported	1	Development Unsuccessful
383	2004	No Development Reported	1	Development Unsuccessful
384	2004	No Development Reported	1	Development Unsuccessful
385	2005	No Development Reported	1	Development Unsuccessful
386	2002	No Development Reported	1	Development Unsuccessful
387	2000	No Development Reported	1	Development Unsuccessful
388	2005	No Development Reported	1	Development Unsuccessful
389	2003	No Development Reported	1	Development Unsuccessful
390	2001	No Development Reported	1	Development Unsuccessful
391	2003	No Development Reported	1	Development Unsuccessful
392	2004	No Development Reported	1	Development Unsuccessful
393	2005	No Development Reported	1	Development Unsuccessful
394	2003	No Development Reported	1	Development Unsuccessful
395	2003	No Development Reported	1	Development Unsuccessful
396	2002	No Development Reported	1	Development Unsuccessful
397	2001	No Development Reported	1	Development Unsuccessful
398	2005	No Development Reported	1	Development Unsuccessful
399	2000	No Development Reported	1	Development Unsuccessful
400	2004	No Development Reported	1	Development Unsuccessful
401	2000	No Development Reported	1	Development Unsuccessful
402	2005	No Development Reported	1	Development Unsuccessful
403	2004	No Development Reported	1	Development Unsuccessful
404	2001	No Development Reported	1	Development Unsuccessful
405	2001	No Development Reported	1	Development Unsuccessful
406	2004	No Development Reported	1	Development Unsuccessful
407	2001	No Development Reported	1	Development Unsuccessful
408	2001	No Development Reported	1	Development Unsuccessful
409	2003	No Development Reported	1	Development Unsuccessful
410	2002	No Development Reported	1	Development Unsuccessful
411	2004	No Development Reported	1	Development Unsuccessful
412	2004	No Development Reported	1	Development Unsuccessful
413	2005	No Development Reported	1	Development Unsuccessful
414	2002	No Development Reported	1	Development Unsuccessful
415	2000	No Development Reported	1	Development Unsuccessful
416	2002	No Development Reported	1	Development Unsuccessful
417	2000	No Development Reported	1	Development Unsuccessful
418	2002	No Development Reported	1	Development Unsuccessful
419	2002	No Development Reported	1	Development Unsuccessful
420	2000	No Development Reported	1	Development Unsuccessful
421	2002	No Development Reported	1	Development Unsuccessful
422	2005	No Development Reported	1	Development Unsuccessful
423	2003	No Development Reported	1	Development Unsuccessful
424	2004	No Development Reported	1	Development Unsuccessful
425	2004	No Development Reported	1	Development Unsuccessful
426	2005	No Development Reported	1	Development Unsuccessful
427	2004	No Development Reported	1	Development Unsuccessful
428	2004	No Development Reported	1	Development Unsuccessful
429	2000	No Development Reported	1	Development Unsuccessful
430	2001	No Development Reported	1	Development Unsuccessful
431	2003	No Development Reported	1	Development Unsuccessful
432	2000	No Development Reported	1	Development Unsuccessful
433	2000	No Development Reported	1	Development Unsuccessful
434	2001	No Development Reported	1	Development Unsuccessful
435	2004	No Development Reported	1	Development Unsuccessful
436	2002	No Development Reported	1	Development Unsuccessful
437	2004	No Development Reported	1	Development Unsuccessful
438	2001	No Development Reported	1	Development Unsuccessful
439	2005	No Development Reported	1	Development Unsuccessful
440	2004	No Development Reported	1	Development Unsuccessful
441	2004	No Development Reported	1	Development Unsuccessful
442	2001	No Development Reported	1	Development Unsuccessful
443	2001	No Development Reported	1	Development Unsuccessful
444	2003	No Development Reported	1	Development Unsuccessful
445	2003	No Development Reported	1	Development Unsuccessful
446	2002	No Development Reported	1	Development Unsuccessful
447	2000	No Development Reported	1	Development Unsuccessful
448	2003	No Development Reported	1	Development Unsuccessful
449	2001	No Development Reported	1	Development Unsuccessful
450	2003	No Development Reported	1	Development Unsuccessful
451	2001	No Development Reported	1	Development Unsuccessful
452	2005	No Development Reported	1	Development Unsuccessful
453	2005	No Development Reported	1	Development Unsuccessful
454	2001	No Development Reported	1	Development Unsuccessful
455	2002	No Development Reported	1	Development Unsuccessful
456	2004	No Development Reported	1	Development Unsuccessful
457	2002	No Development Reported	1	Development Unsuccessful
458	2002	No Development Reported	1	Development Unsuccessful
459	2000	No Development Reported	1	Development Unsuccessful
460	2005	No Development Reported	1	Development Unsuccessful
461	2001	No Development Reported	1	Development Unsuccessful
462	2000	No Development Reported	1	Development Unsuccessful
463	2000	No Development Reported	1	Development Unsuccessful
464	2005	No Development Reported	1	Development Unsuccessful
465	2002	No Development Reported	1	Development Unsuccessful
466	2005	No Development Reported	1	Development Unsuccessful
467	2003	No Development Reported	1	Development Unsuccessful
468	2003	No Development Reported	1	Development Unsuccessful
469	2003	No Development Reported	1	Development Unsuccessful
470	2001	No Development Reported	1	Development Unsuccessful
471	2003	No Development Reported	1	Development Unsuccessful
472	2002	No Development Reported	1	Development Unsuccessful
473	2005	No Development Reported	1	Development Unsuccessful
474	2003	No Development Reported	1	Development Unsuccessful
475	2003	No Development Reported	1	Development Unsuccessful
476	2001	No Development Reported	1	Development Unsuccessful
477	2003	No Development Reported	1	Development Unsuccessful
478	2005	No Development Reported	1	Development Unsuccessful
479	2003	No Development Reported	1	Development Unsuccessful
480	2000	No Development Reported	1	Development Unsuccessful
481	2005	No Development Reported	1	Development Unsuccessful
482	2001	No Development Reported	1	Development Unsuccessful
483	2000	No Development Reported	1	Development Unsuccessful
484	2004	No Development Reported	1	Development Unsuccessful
485	2005	No Development Reported	1	Development Unsuccessful
486	2001	No Development Reported	1	Development Unsuccessful
487	2002	No Development Reported	1	Development Unsuccessful
488	2003	No Development Reported	1	Development Unsuccessful
489	2000	No Development Reported	1	Development Unsuccessful
490	2002	No Development Reported	1	Development Unsuccessful
491	2000	No Development Reported	1	Development Unsuccessful
492	2003	No Development Reported	1	Development Unsuccessful
493	2003	No Development Reported	1	Development Unsuccessful
494	2004	No Development Reported	1	Development Unsuccessful
495	2004	No Development Reported	1	Development Unsuccessful
496	2004	No Development Reported	1	Development Unsuccessful
497	2003	No Development Reported	1	Development Unsuccessful
498	2003	No Development Reported	1	Development Unsuccessful
499	2005	No Development Reported	1	Development Unsuccessful
500	2003	No Development Reported	1	Development Unsuccessful
501	2003	No Development Reported	1	Development Unsuccessful
502	2004	No Development Reported	1	Development Unsuccessful
503	2004	No Development Reported	1	Development Unsuccessful
504	2004	No Development Reported	1	Development Unsuccessful
505	2004	No Development Reported	1	Development Unsuccessful
506	2004	No Development Reported	1	Development Unsuccessful
507	2003	No Development Reported	1	Development Unsuccessful
508	2005	No Development Reported	1	Development Unsuccessful
509	2003	No Development Reported	1	Development Unsuccessful
510	2003	No Development Reported	1	Development Unsuccessful
511	2003	No Development Reported	1	Development Unsuccessful
512	2004	No Development Reported	1	Development Unsuccessful
513	2003	No Development Reported	1	Development Unsuccessful
514	2003	No Development Reported	1	Development Unsuccessful
515	2000	No Development Reported	1	Development Unsuccessful
516	2003	No Development Reported	1	Development Unsuccessful
517	2001	No Development Reported	1	Development Unsuccessful
518	2003	No Development Reported	1	Development Unsuccessful
519	2003	No Development Reported	1	Development Unsuccessful
520	2005	No Development Reported	1	Development Unsuccessful
521	2005	No Development Reported	1	Development Unsuccessful
522	2005	No Development Reported	1	Development Unsuccessful
523	2001	No Development Reported	1	Development Unsuccessful
524	2002	No Development Reported	1	Development Unsuccessful
525	2000	No Development Reported	1	Development Unsuccessful
526	2003	No Development Reported	1	Development Unsuccessful
527	2005	No Development Reported	1	Development Unsuccessful
528	2005	No Development Reported	1	Development Unsuccessful
529	2002	No Development Reported	1	Development Unsuccessful
530	2001	No Development Reported	1	Development Unsuccessful
531	2003	No Development Reported	1	Development Unsuccessful
532	2003	No Development Reported	1	Development Unsuccessful
533	2002	No Development Reported	1	Development Unsuccessful
534	2000	No Development Reported	1	Development Unsuccessful
535	2001	No Development Reported	1	Development Unsuccessful
536	2001	No Development Reported	1	Development Unsuccessful
537	2003	No Development Reported	1	Development Unsuccessful
538	2002	No Development Reported	1	Development Unsuccessful
539	2002	No Development Reported	1	Development Unsuccessful
540	2002	No Development Reported	1	Development Unsuccessful
541	2004	No Development Reported	1	Development Unsuccessful
542	2005	No Development Reported	1	Development Unsuccessful
543	2002	No Development Reported	1	Development Unsuccessful
544	2004	No Development Reported	1	Development Unsuccessful
545	2005	No Development Reported	1	Development Unsuccessful
546	2005	No Development Reported	1	Development Unsuccessful
547	2000	No Development Reported	1	Development Unsuccessful
548	2004	No Development Reported	1	Development Unsuccessful
549	2003	No Development Reported	1	Development Unsuccessful
550	2005	No Development Reported	1	Development Unsuccessful
551	2002	No Development Reported	1	Development Unsuccessful
552	2005	No Development Reported	1	Development Unsuccessful
553	2004	No Development Reported	1	Development Unsuccessful
554	2003	No Development Reported	1	Development Unsuccessful
555	2005	No Development Reported	1	Development Unsuccessful
556	2000	No Development Reported	1	Development Unsuccessful
557	2004	No Development Reported	1	Development Unsuccessful
558	2003	No Development Reported	1	Development Unsuccessful
559	2002	No Development Reported	1	Development Unsuccessful
560	2001	No Development Reported	1	Development Unsuccessful
561	2002	No Development Reported	1	Development Unsuccessful
562	2004	No Development Reported	1	Development Unsuccessful
563	2001	No Development Reported	1	Development Unsuccessful
564	2004	No Development Reported	1	Development Unsuccessful
565	2004	No Development Reported	1	Development Unsuccessful
566	2000	No Development Reported	1	Development Unsuccessful
567	2000	No Development Reported	1	Development Unsuccessful
568	2000	No Development Reported	1	Development Unsuccessful
569	2004	No Development Reported	1	Development Unsuccessful
570	2001	No Development Reported	1	Development Unsuccessful
571	2000	No Development Reported	1	Development Unsuccessful
572	2003	No Development Reported	1	Development Unsuccessful
573	2002	No Development Reported	1	Development Unsuccessful
574	2003	No Development Reported	1	Development Unsuccessful
575	2001	No Development Reported	1	Development Unsuccessful
576	2003	No Development Reported	1	Development Unsuccessful
577	2004	No Development Reported	1	Development Unsuccessful
578	2004	No Development Reported	1	Development Unsuccessful
579	2002	No Development Reported	1	Development Unsuccessful
580	2005	No Development Reported	1	Development Unsuccessful
581	2002	No Development Reported	1	Development Unsuccessful
582	2003	No Development Reported	1	Development Unsuccessful
583	2004	No Development Reported	1	Development Unsuccessful
584	2001	No Development Reported	1	Development Unsuccessful
585	2004	No Development Reported	1	Development Unsuccessful
586	2000	No Development Reported	1	Development Unsuccessful
587	2000	No Development Reported	1	Development Unsuccessful
588	2003	No Development Reported	1	Development Unsuccessful
589	2000	No Development Reported	1	Development Unsuccessful
590	2003	No Development Reported	1	Development Unsuccessful
591	2000	No Development Reported	1	Development Unsuccessful
592	2003	No Development Reported	1	Development Unsuccessful
593	2002	No Development Reported	1	Development Unsuccessful
594	2000	No Development Reported	1	Development Unsuccessful
595	2002	No Development Reported	1	Development Unsuccessful
596	2004	No Development Reported	1	Development Unsuccessful
597	2003	No Development Reported	1	Development Unsuccessful
598	2004	No Development Reported	1	Development Unsuccessful
599	2004	No Development Reported	1	Development Unsuccessful
600	2002	No Development Reported	1	Development Unsuccessful
601	2001	No Development Reported	1	Development Unsuccessful
602	2002	No Development Reported	1	Development Unsuccessful
603	2000	No Development Reported	1	Development Unsuccessful
604	2004	No Development Reported	1	Development Unsuccessful
605	2001	No Development Reported	1	Development Unsuccessful
606	2005	No Development Reported	1	Development Unsuccessful
607	2004	No Development Reported	1	Development Unsuccessful
608	2002	No Development Reported	1	Development Unsuccessful
609	2002	No Development Reported	1	Development Unsuccessful
610	2005	No Development Reported	1	Development Unsuccessful
611	2003	No Development Reported	1	Development Unsuccessful
612	2000	No Development Reported	1	Development Unsuccessful
613	2001	No Development Reported	1	Development Unsuccessful
614	2001	No Development Reported	1	Development Unsuccessful
615	2001	No Development Reported	1	Development Unsuccessful
616	2003	No Development Reported	1	Development Unsuccessful
617	2005	No Development Reported	1	Development Unsuccessful
618	2001	No Development Reported	1	Development Unsuccessful
619	2003	No Development Reported	1	Development Unsuccessful
620	2002	No Development Reported	1	Development Unsuccessful
621	2002	No Development Reported	1	Development Unsuccessful
622	2002	No Development Reported	1	Development Unsuccessful
623	2002	No Development Reported	1	Development Unsuccessful
624	2002	No Development Reported	1	Development Unsuccessful
625	2002	No Development Reported	1	Development Unsuccessful
626	2001	No Development Reported	1	Development Unsuccessful
627	2001	No Development Reported	1	Development Unsuccessful
628	2001	No Development Reported	1	Development Unsuccessful
629	2000	No Development Reported	1	Development Unsuccessful
630	2000	No Development Reported	1	Development Unsuccessful
631	2000	No Development Reported	1	Development Unsuccessful
632	2000	No Development Reported	1	Development Unsuccessful
633	2000	No Development Reported	1	Development Unsuccessful
634	2000	No Development Reported	1	Development Unsuccessful
635	2000	No Development Reported	1	Development Unsuccessful
636	2000	No Development Reported	1	Development Unsuccessful
637	2000	No Development Reported	1	Development Unsuccessful
638	2004	No Development Reported	1	Development Unsuccessful
639	2000	No Development Reported	1	Development Unsuccessful
640	2005	No Development Reported	1	Development Unsuccessful
641	2004	No Development Reported	1	Development Unsuccessful
642	2001	No Development Reported	1	Development Unsuccessful
643	2003	No Development Reported	1	Development Unsuccessful
644	2004	No Development Reported	1	Development Unsuccessful
645	2000	No Development Reported	1	Development Unsuccessful
646	2002	No Development Reported	1	Development Unsuccessful
647	2003	No Development Reported	1	Development Unsuccessful
648	2002	No Development Reported	1	Development Unsuccessful
649	2005	No Development Reported	1	Development Unsuccessful
650	2004	No Development Reported	1	Development Unsuccessful
651	2004	No Development Reported	1	Development Unsuccessful
652	2000	No Development Reported	1	Development Unsuccessful
653	2004	No Development Reported	1	Development Unsuccessful
654	2005	No Development Reported	1	Development Unsuccessful
655	2001	No Development Reported	1	Development Unsuccessful
656	2001	No Development Reported	1	Development Unsuccessful
657	2005	No Development Reported	1	Development Unsuccessful
658	2003	No Development Reported	1	Development Unsuccessful
659	2003	No Development Reported	1	Development Unsuccessful
660	2004	No Development Reported	1	Development Unsuccessful
661	2005	No Development Reported	1	Development Unsuccessful
662	2002	No Development Reported	1	Development Unsuccessful
663	2005	No Development Reported	1	Development Unsuccessful
664	2004	No Development Reported	1	Development Unsuccessful
665	2004	No Development Reported	1	Development Unsuccessful
666	2002	No Development Reported	1	Development Unsuccessful
667	2005	No Development Reported	1	Development Unsuccessful
668	2002	No Development Reported	1	Development Unsuccessful
669	2004	No Development Reported	1	Development Unsuccessful
670	2005	No Development Reported	1	Development Unsuccessful
671	2004	No Development Reported	1	Development Unsuccessful
672	2001	No Development Reported	1	Development Unsuccessful
673	2001	No Development Reported	1	Development Unsuccessful
674	2003	No Development Reported	1	Development Unsuccessful
675	2003	No Development Reported	1	Development Unsuccessful
676	2000	No Development Reported	1	Development Unsuccessful
677	2001	No Development Reported	1	Development Unsuccessful
678	2004	No Development Reported	1	Development Unsuccessful
679	2005	No Development Reported	1	Development Unsuccessful
680	2001	No Development Reported	1	Development Unsuccessful
681	2004	No Development Reported	1	Development Unsuccessful
682	2001	No Development Reported	1	Development Unsuccessful
683	2003	No Development Reported	1	Development Unsuccessful
684	2004	No Development Reported	1	Development Unsuccessful
685	2004	No Development Reported	1	Development Unsuccessful
686	2004	No Development Reported	1	Development Unsuccessful
687	2001	No Development Reported	1	Development Unsuccessful
688	2002	No Development Reported	1	Development Unsuccessful
689	2001	No Development Reported	1	Development Unsuccessful
690	2003	No Development Reported	1	Development Unsuccessful
691	2001	No Development Reported	1	Development Unsuccessful
692	2000	No Development Reported	1	Development Unsuccessful
693	2001	No Development Reported	1	Development Unsuccessful
694	2000	No Development Reported	1	Development Unsuccessful
695	2002	No Development Reported	1	Development Unsuccessful
696	2003	No Development Reported	1	Development Unsuccessful
697	2000	No Development Reported	1	Development Unsuccessful
698	2002	No Development Reported	1	Development Unsuccessful
699	2001	No Development Reported	1	Development Unsuccessful
700	2005	No Development Reported	1	Development Unsuccessful
701	2004	No Development Reported	1	Development Unsuccessful
702	2005	No Development Reported	1	Development Unsuccessful
703	2005	No Development Reported	1	Development Unsuccessful
704	2005	No Development Reported	1	Development Unsuccessful
705	2005	No Development Reported	1	Development Unsuccessful
706	2002	No Development Reported	1	Development Unsuccessful
707	2003	No Development Reported	1	Development Unsuccessful
708	2000	No Development Reported	1	Development Unsuccessful
709	2004	No Development Reported	1	Development Unsuccessful
710	2001	No Development Reported	1	Development Unsuccessful
711	2005	No Development Reported	1	Development Unsuccessful
712	2005	No Development Reported	1	Development Unsuccessful
713	2005	No Development Reported	1	Development Unsuccessful
714	2005	No Development Reported	1	Development Unsuccessful
715	2003	No Development Reported	1	Development Unsuccessful
716	2004	No Development Reported	1	Development Unsuccessful
717	2000	No Development Reported	1	Development Unsuccessful
718	2001	No Development Reported	1	Development Unsuccessful
719	2004	No Development Reported	1	Development Unsuccessful
720	2004	No Development Reported	1	Development Unsuccessful
721	2001	No Development Reported	1	Development Unsuccessful
722	2001	No Development Reported	1	Development Unsuccessful
723	2002	No Development Reported	1	Development Unsuccessful
724	2005	No Development Reported	1	Development Unsuccessful
725	2005	No Development Reported	1	Development Unsuccessful
726	2003	No Development Reported	1	Development Unsuccessful
727	2001	No Development Reported	1	Development Unsuccessful
728	2004	No Development Reported	1	Development Unsuccessful
729	2002	No Development Reported	1	Development Unsuccessful
730	2001	No Development Reported	1	Development Unsuccessful
731	2003	No Development Reported	1	Development Unsuccessful
732	2005	No Development Reported	1	Development Unsuccessful
733	2005	No Development Reported	1	Development Unsuccessful
734	2000	No Development Reported	1	Development Unsuccessful
735	2003	No Development Reported	1	Development Unsuccessful
736	2001	No Development Reported	1	Development Unsuccessful
737	2004	No Development Reported	1	Development Unsuccessful
738	2003	No Development Reported	1	Development Unsuccessful
739	2000	No Development Reported	1	Development Unsuccessful
740	2000	No Development Reported	1	Development Unsuccessful
741	2001	No Development Reported	1	Development Unsuccessful
742	2000	No Development Reported	1	Development Unsuccessful
743	2005	No Development Reported	1	Development Unsuccessful
744	2004	No Development Reported	1	Development Unsuccessful
745	2001	No Development Reported	1	Development Unsuccessful
746	2002	No Development Reported	1	Development Unsuccessful
747	2004	No Development Reported	1	Development Unsuccessful
748	2002	No Development Reported	1	Development Unsuccessful
749	2002	No Development Reported	1	Development Unsuccessful
750	2000	No Development Reported	1	Development Unsuccessful
751	2000	No Development Reported	1	Development Unsuccessful
752	2001	No Development Reported	1	Development Unsuccessful
753	2003	No Development Reported	1	Development Unsuccessful
754	2003	No Development Reported	1	Development Unsuccessful
755	2002	No Development Reported	1	Development Unsuccessful
756	2004	No Development Reported	1	Development Unsuccessful
757	2002	No Development Reported	1	Development Unsuccessful
758	2003	No Development Reported	1	Development Unsuccessful
759	2002	No Development Reported	1	Development Unsuccessful
760	2000	No Development Reported	1	Development Unsuccessful
761	2004	No Development Reported	1	Development Unsuccessful
762	2004	No Development Reported	1	Development Unsuccessful
763	2003	No Development Reported	1	Development Unsuccessful
764	2005	No Development Reported	1	Development Unsuccessful
765	2002	No Development Reported	1	Development Unsuccessful
766	2004	No Development Reported	1	Development Unsuccessful
767	2002	No Development Reported	1	Development Unsuccessful
768	2004	No Development Reported	1	Development Unsuccessful
769	2002	No Development Reported	1	Development Unsuccessful
770	2000	No Development Reported	1	Development Unsuccessful
771	2000	No Development Reported	1	Development Unsuccessful
772	2003	No Development Reported	1	Development Unsuccessful
773	2002	No Development Reported	1	Development Unsuccessful
774	2004	No Development Reported	1	Development Unsuccessful
775	2003	No Development Reported	1	Development Unsuccessful
776	2000	No Development Reported	1	Development Unsuccessful
777	2005	No Development Reported	1	Development Unsuccessful
778	2005	No Development Reported	1	Development Unsuccessful
779	2004	No Development Reported	1	Development Unsuccessful
780	2004	No Development Reported	1	Development Unsuccessful
781	2003	No Development Reported	1	Development Unsuccessful
782	2002	No Development Reported	1	Development Unsuccessful
783	2003	No Development Reported	1	Development Unsuccessful
784	2005	No Development Reported	1	Development Unsuccessful
785	2001	No Development Reported	1	Development Unsuccessful
786	2001	No Development Reported	1	Development Unsuccessful
787	2005	No Development Reported	1	Development Unsuccessful
788	2001	No Development Reported	1	Development Unsuccessful
789	2005	No Development Reported	1	Development Unsuccessful
790	2004	No Development Reported	1	Development Unsuccessful
791	2004	No Development Reported	1	Development Unsuccessful
792	2004	No Development Reported	1	Development Unsuccessful
793	2005	No Development Reported	1	Development Unsuccessful
794	2005	No Development Reported	1	Development Unsuccessful
795	2003	No Development Reported	1	Development Unsuccessful
796	2004	No Development Reported	1	Development Unsuccessful
797	2001	No Development Reported	1	Development Unsuccessful
798	2005	No Development Reported	1	Development Unsuccessful
799	2003	No Development Reported	1	Development Unsuccessful
800	2001	No Development Reported	1	Development Unsuccessful
801	2000	No Development Reported	1	Development Unsuccessful
802	2005	No Development Reported	1	Development Unsuccessful
803	2005	No Development Reported	1	Development Unsuccessful
804	2003	No Development Reported	1	Development Unsuccessful
805	2000	No Development Reported	1	Development Unsuccessful
806	2000	No Development Reported	1	Development Unsuccessful
807	2005	No Development Reported	1	Development Unsuccessful
808	2002	No Development Reported	1	Development Unsuccessful
809	2004	No Development Reported	1	Development Unsuccessful
810	2005	No Development Reported	1	Development Unsuccessful
811	2004	No Development Reported	1	Development Unsuccessful
812	2004	No Development Reported	1	Development Unsuccessful
813	2002	No Development Reported	1	Development Unsuccessful
814	2004	No Development Reported	1	Development Unsuccessful
815	2000	No Development Reported	1	Development Unsuccessful
816	2003	No Development Reported	1	Development Unsuccessful
817	2005	No Development Reported	1	Development Unsuccessful
818	2004	No Development Reported	1	Development Unsuccessful
819	2002	No Development Reported	1	Development Unsuccessful
820	2004	No Development Reported	1	Development Unsuccessful
821	2003	No Development Reported	1	Development Unsuccessful
822	2004	No Development Reported	1	Development Unsuccessful
823	2004	No Development Reported	1	Development Unsuccessful
824	2005	No Development Reported	1	Development Unsuccessful
825	2001	No Development Reported	1	Development Unsuccessful
826	2000	No Development Reported	1	Development Unsuccessful
827	2002	No Development Reported	1	Development Unsuccessful
828	2005	No Development Reported	1	Development Unsuccessful
829	2005	No Development Reported	1	Development Unsuccessful
830	2005	No Development Reported	1	Development Unsuccessful
831	2003	No Development Reported	1	Development Unsuccessful
832	2003	No Development Reported	1	Development Unsuccessful
833	2002	No Development Reported	1	Development Unsuccessful
834	2001	No Development Reported	1	Development Unsuccessful
835	2001	No Development Reported	1	Development Unsuccessful
836	2002	No Development Reported	1	Development Unsuccessful
837	2000	No Development Reported	1	Development Unsuccessful
838	2005	No Development Reported	1	Development Unsuccessful
839	2003	No Development Reported	1	Development Unsuccessful
840	2005	No Development Reported	1	Development Unsuccessful
841	2005	No Development Reported	1	Development Unsuccessful
842	2004	No Development Reported	1	Development Unsuccessful
843	2004	No Development Reported	1	Development Unsuccessful
844	2003	No Development Reported	1	Development Unsuccessful
845	2005	No Development Reported	1	Development Unsuccessful
846	2000	No Development Reported	1	Development Unsuccessful
847	2005	No Development Reported	1	Development Unsuccessful
848	2000	No Development Reported	1	Development Unsuccessful
849	2003	No Development Reported	1	Development Unsuccessful
850	2003	No Development Reported	1	Development Unsuccessful
851	2000	No Development Reported	1	Development Unsuccessful
852	2004	No Development Reported	1	Development Unsuccessful
853	2005	No Development Reported	1	Development Unsuccessful
854	2003	No Development Reported	1	Development Unsuccessful
855	2001	No Development Reported	1	Development Unsuccessful
856	2005	No Development Reported	1	Development Unsuccessful
857	2005	No Development Reported	1	Development Unsuccessful
858	2000	No Development Reported	1	Development Unsuccessful
859	2004	No Development Reported	1	Development Unsuccessful
860	2004	No Development Reported	1	Development Unsuccessful
861	2001	No Development Reported	1	Development Unsuccessful
862	2000	No Development Reported	1	Development Unsuccessful
863	2001	No Development Reported	1	Development Unsuccessful
864	2000	No Development Reported	1	Development Unsuccessful
865	2003	No Development Reported	1	Development Unsuccessful
866	2004	No Development Reported	1	Development Unsuccessful
867	2002	No Development Reported	1	Development Unsuccessful
868	2005	No Development Reported	1	Development Unsuccessful
869	2004	No Development Reported	1	Development Unsuccessful
870	2004	No Development Reported	1	Development Unsuccessful
871	2004	No Development Reported	1	Development Unsuccessful
872	2002	No Development Reported	1	Development Unsuccessful
873	2000	No Development Reported	1	Development Unsuccessful
874	2005	No Development Reported	1	Development Unsuccessful
875	2005	No Development Reported	1	Development Unsuccessful
876	2000	No Development Reported	1	Development Unsuccessful
877	2005	No Development Reported	1	Development Unsuccessful
878	2001	No Development Reported	1	Development Unsuccessful
879	2005	No Development Reported	1	Development Unsuccessful
880	2001	No Development Reported	1	Development Unsuccessful
881	2001	No Development Reported	1	Development Unsuccessful
882	2001	No Development Reported	1	Development Unsuccessful
883	2004	No Development Reported	1	Development Unsuccessful
884	2001	No Development Reported	1	Development Unsuccessful
885	2002	No Development Reported	1	Development Unsuccessful
886	2002	No Development Reported	1	Development Unsuccessful
887	2000	No Development Reported	1	Development Unsuccessful
888	2003	No Development Reported	1	Development Unsuccessful
889	2002	No Development Reported	1	Development Unsuccessful
890	2001	No Development Reported	1	Development Unsuccessful
891	2001	No Development Reported	1	Development Unsuccessful
892	2001	No Development Reported	1	Development Unsuccessful
893	2003	No Development Reported	1	Development Unsuccessful
894	2000	No Development Reported	1	Development Unsuccessful
895	2000	No Development Reported	1	Development Unsuccessful
896	2002	No Development Reported	1	Development Unsuccessful
897	2003	No Development Reported	1	Development Unsuccessful
898	2004	No Development Reported	1	Development Unsuccessful
899	2003	No Development Reported	1	Development Unsuccessful
900	2001	No Development Reported	1	Development Unsuccessful
901	2003	No Development Reported	1	Development Unsuccessful
902	2000	No Development Reported	1	Development Unsuccessful
903	2005	No Development Reported	1	Development Unsuccessful
904	2000	No Development Reported	1	Development Unsuccessful
905	2000	No Development Reported	1	Development Unsuccessful
906	2004	No Development Reported	1	Development Unsuccessful
907	2001	No Development Reported	1	Development Unsuccessful
908	2002	No Development Reported	1	Development Unsuccessful
909	2003	No Development Reported	1	Development Unsuccessful
910	2000	No Development Reported	1	Development Unsuccessful
911	2003	No Development Reported	1	Development Unsuccessful
912	2000	No Development Reported	1	Development Unsuccessful
913	2002	No Development Reported	1	Development Unsuccessful
914	2000	No Development Reported	1	Development Unsuccessful
915	2005	No Development Reported	1	Development Unsuccessful
916	2000	No Development Reported	1	Development Unsuccessful
917	2001	No Development Reported	1	Development Unsuccessful
918	2001	No Development Reported	1	Development Unsuccessful
919	2000	No Development Reported	1	Development Unsuccessful
920	2000	No Development Reported	1	Development Unsuccessful
921	2002	No Development Reported	1	Development Unsuccessful
922	2002	No Development Reported	1	Development Unsuccessful
923	2002	No Development Reported	1	Development Unsuccessful
924	2000	No Development Reported	1	Development Unsuccessful
925	2000	No Development Reported	1	Development Unsuccessful
926	2000	No Development Reported	1	Development Unsuccessful
927	2005	No Development Reported	1	Development Unsuccessful
928	2000	No Development Reported	1	Development Unsuccessful
929	2000	No Development Reported	1	Development Unsuccessful
930	2004	No Development Reported	1	Development Unsuccessful
931	2003	No Development Reported	1	Development Unsuccessful
932	2002	No Development Reported	1	Development Unsuccessful
933	2001	No Development Reported	1	Development Unsuccessful
934	2003	No Development Reported	1	Development Unsuccessful
935	2000	No Development Reported	1	Development Unsuccessful
936	2001	No Development Reported	1	Development Unsuccessful
937	2000	No Development Reported	1	Development Unsuccessful
938	2003	No Development Reported	1	Development Unsuccessful
939	2005	No Development Reported	1	Development Unsuccessful
940	2000	No Development Reported	1	Development Unsuccessful
941	2004	No Development Reported	1	Development Unsuccessful
942	2005	No Development Reported	1	Development Unsuccessful
943	2004	No Development Reported	1	Development Unsuccessful
944	2004	No Development Reported	1	Development Unsuccessful
945	2004	No Development Reported	1	Development Unsuccessful
946	2003	No Development Reported	1	Development Unsuccessful
947	2001	No Development Reported	1	Development Unsuccessful
948	2003	No Development Reported	1	Development Unsuccessful
949	2005	No Development Reported	1	Development Unsuccessful
950	2002	No Development Reported	1	Development Unsuccessful
951	2000	No Development Reported	1	Development Unsuccessful
952	2001	No Development Reported	1	Development Unsuccessful
953	2000	No Development Reported	1	Development Unsuccessful
954	2003	No Development Reported	1	Development Unsuccessful
955	2005	No Development Reported	1	Development Unsuccessful
956	2000	No Development Reported	1	Development Unsuccessful
957	2005	No Development Reported	1	Development Unsuccessful
958	2000	No Development Reported	1	Development Unsuccessful
959	2000	No Development Reported	1	Development Unsuccessful
960	2003	No Development Reported	1	Development Unsuccessful
961	2003	No Development Reported	1	Development Unsuccessful
962	2000	No Development Reported	1	Development Unsuccessful
963	2000	No Development Reported	1	Development Unsuccessful
964	2003	No Development Reported	1	Development Unsuccessful
965	2002	No Development Reported	1	Development Unsuccessful
966	2005	No Development Reported	1	Development Unsuccessful
967	2005	No Development Reported	1	Development Unsuccessful
968	2003	No Development Reported	1	Development Unsuccessful
969	2004	No Development Reported	1	Development Unsuccessful
970	2004	No Development Reported	1	Development Unsuccessful
971	2005	No Development Reported	1	Development Unsuccessful
972	2001	No Development Reported	1	Development Unsuccessful
973	2003	No Development Reported	1	Development Unsuccessful
974	2002	No Development Reported	1	Development Unsuccessful
975	2003	No Development Reported	1	Development Unsuccessful
976	2001	No Development Reported	1	Development Unsuccessful
977	2002	No Development Reported	1	Development Unsuccessful
978	2003	No Development Reported	1	Development Unsuccessful
979	2002	No Development Reported	1	Development Unsuccessful
980	2002	No Development Reported	1	Development Unsuccessful
981	2001	No Development Reported	1	Development Unsuccessful
982	2004	No Development Reported	1	Development Unsuccessful
983	2005	No Development Reported	1	Development Unsuccessful
984	2000	No Development Reported	1	Development Unsuccessful
985	2003	No Development Reported	1	Development Unsuccessful
986	2000	No Development Reported	1	Development Unsuccessful
987	2005	No Development Reported	1	Development Unsuccessful
988	2005	No Development Reported	1	Development Unsuccessful
989	2005	No Development Reported	1	Development Unsuccessful
990	2004	No Development Reported	1	Development Unsuccessful
991	2002	No Development Reported	1	Development Unsuccessful
992	2003	No Development Reported	1	Development Unsuccessful
993	2003	No Development Reported	1	Development Unsuccessful
994	2004	No Development Reported	1	Development Unsuccessful
995	2004	No Development Reported	1	Development Unsuccessful
996	2000	No Development Reported	1	Development Unsuccessful
997	2002	No Development Reported	1	Development Unsuccessful
998	2002	No Development Reported	1	Development Unsuccessful
999	2001	No Development Reported	1	Development Unsuccessful
1000	2004	No Development Reported	1	Development Unsuccessful
1001	2005	No Development Reported	1	Development Unsuccessful
1002	2004	No Development Reported	1	Development Unsuccessful
1003	2002	No Development Reported	1	Development Unsuccessful
1004	2003	No Development Reported	1	Development Unsuccessful
1005	2004	No Development Reported	1	Development Unsuccessful
1006	2005	No Development Reported	1	Development Unsuccessful
1007	2004	No Development Reported	1	Development Unsuccessful
1008	2001	No Development Reported	1	Development Unsuccessful
1009	2000	No Development Reported	1	Development Unsuccessful
1010	2003	No Development Reported	1	Development Unsuccessful
1011	2005	No Development Reported	1	Development Unsuccessful
1012	2003	No Development Reported	1	Development Unsuccessful
1013	2003	No Development Reported	1	Development Unsuccessful
1014	2003	No Development Reported	1	Development Unsuccessful
1015	2002	No Development Reported	1	Development Unsuccessful
1016	2005	No Development Reported	1	Development Unsuccessful
1017	2003	No Development Reported	1	Development Unsuccessful
1018	2001	No Development Reported	1	Development Unsuccessful
1019	2005	No Development Reported	1	Development Unsuccessful
1020	2001	No Development Reported	1	Development Unsuccessful
1021	2004	No Development Reported	1	Development Unsuccessful
1022	2003	No Development Reported	1	Development Unsuccessful
1023	2002	No Development Reported	1	Development Unsuccessful
1024	2000	No Development Reported	1	Development Unsuccessful
1025	2001	No Development Reported	1	Development Unsuccessful
1026	2003	No Development Reported	1	Development Unsuccessful
1027	2003	No Development Reported	1	Development Unsuccessful
1028	2003	No Development Reported	1	Development Unsuccessful
1029	2003	No Development Reported	1	Development Unsuccessful
1030	2005	No Development Reported	1	Development Unsuccessful
1031	2002	No Development Reported	1	Development Unsuccessful
1032	2005	No Development Reported	1	Development Unsuccessful
1033	2004	No Development Reported	1	Development Unsuccessful
1034	2005	No Development Reported	1	Development Unsuccessful
1035	2005	No Development Reported	1	Development Unsuccessful
1036	2000	No Development Reported	1	Development Unsuccessful
1037	2005	No Development Reported	1	Development Unsuccessful
1038	2004	No Development Reported	1	Development Unsuccessful
1039	2003	No Development Reported	1	Development Unsuccessful
1040	2001	No Development Reported	1	Development Unsuccessful
1041	2002	No Development Reported	1	Development Unsuccessful
1042	2005	No Development Reported	1	Development Unsuccessful
1043	2000	No Development Reported	1	Development Unsuccessful
1044	2003	No Development Reported	1	Development Unsuccessful
1045	2003	No Development Reported	1	Development Unsuccessful
1046	2000	No Development Reported	1	Development Unsuccessful
1047	2001	No Development Reported	1	Development Unsuccessful
1048	2001	No Development Reported	1	Development Unsuccessful
1049	2001	No Development Reported	1	Development Unsuccessful
1050	2003	No Development Reported	1	Development Unsuccessful
1051	2005	No Development Reported	1	Development Unsuccessful
1052	2002	No Development Reported	1	Development Unsuccessful
1053	2001	No Development Reported	1	Development Unsuccessful
1054	2005	No Development Reported	1	Development Unsuccessful
1055	2001	No Development Reported	1	Development Unsuccessful
1056	2000	No Development Reported	1	Development Unsuccessful
1057	2001	No Development Reported	1	Development Unsuccessful
1058	2004	No Development Reported	1	Development Unsuccessful
1059	2000	No Development Reported	1	Development Unsuccessful
1060	2003	No Development Reported	1	Development Unsuccessful
1061	2003	No Development Reported	1	Development Unsuccessful
1062	2005	No Development Reported	1	Development Unsuccessful
1063	2005	No Development Reported	1	Development Unsuccessful
1064	2001	No Development Reported	1	Development Unsuccessful
1065	2003	No Development Reported	1	Development Unsuccessful
1066	2000	No Development Reported	1	Development Unsuccessful
1067	2002	No Development Reported	1	Development Unsuccessful
1068	2003	No Development Reported	1	Development Unsuccessful
1069	2002	No Development Reported	1	Development Unsuccessful
1070	2004	No Development Reported	1	Development Unsuccessful
1071	2001	No Development Reported	1	Development Unsuccessful
1072	2005	No Development Reported	1	Development Unsuccessful
1073	2000	No Development Reported	1	Development Unsuccessful
1074	2003	No Development Reported	1	Development Unsuccessful
1075	2000	No Development Reported	1	Development Unsuccessful
1076	2005	No Development Reported	1	Development Unsuccessful
1077	2003	No Development Reported	1	Development Unsuccessful
1078	2002	No Development Reported	1	Development Unsuccessful
1079	2004	No Development Reported	1	Development Unsuccessful
1080	2003	No Development Reported	1	Development Unsuccessful
1081	2000	No Development Reported	1	Development Unsuccessful
1082	2000	No Development Reported	1	Development Unsuccessful
1083	2000	No Development Reported	1	Development Unsuccessful
1084	2004	No Development Reported	1	Development Unsuccessful
1085	2000	No Development Reported	1	Development Unsuccessful
1086	2004	No Development Reported	1	Development Unsuccessful
1087	2004	No Development Reported	1	Development Unsuccessful
1088	2003	No Development Reported	1	Development Unsuccessful
1089	2003	No Development Reported	1	Development Unsuccessful
1090	2003	No Development Reported	1	Development Unsuccessful
1091	2003	No Development Reported	1	Development Unsuccessful
1092	2004	No Development Reported	1	Development Unsuccessful
1093	2001	No Development Reported	1	Development Unsuccessful
1094	2005	No Development Reported	1	Development Unsuccessful
1095	2005	No Development Reported	1	Development Unsuccessful
1096	2004	No Development Reported	1	Development Unsuccessful
1097	2004	No Development Reported	1	Development Unsuccessful
1098	2004	No Development Reported	1	Development Unsuccessful
1099	2004	No Development Reported	1	Development Unsuccessful
1100	2000	No Development Reported	1	Development Unsuccessful
1101	2005	No Development Reported	1	Development Unsuccessful
1102	2002	No Development Reported	1	Development Unsuccessful
1103	2005	No Development Reported	1	Development Unsuccessful
1104	2004	No Development Reported	1	Development Unsuccessful
1105	2004	No Development Reported	1	Development Unsuccessful
1106	2004	No Development Reported	1	Development Unsuccessful
1107	2005	No Development Reported	1	Development Unsuccessful
1108	2001	No Development Reported	1	Development Unsuccessful
1109	2003	No Development Reported	1	Development Unsuccessful
1110	2005	No Development Reported	1	Development Unsuccessful
1111	2003	No Development Reported	1	Development Unsuccessful
1112	2003	No Development Reported	1	Development Unsuccessful
1113	2001	No Development Reported	1	Development Unsuccessful
1114	2001	No Development Reported	1	Development Unsuccessful
1115	2002	No Development Reported	1	Development Unsuccessful
1116	2000	No Development Reported	1	Development Unsuccessful
1117	2001	No Development Reported	1	Development Unsuccessful
1118	2002	No Development Reported	1	Development Unsuccessful
1119	2002	No Development Reported	1	Development Unsuccessful
1120	2003	No Development Reported	1	Development Unsuccessful
1121	2000	No Development Reported	1	Development Unsuccessful
1122	2005	No Development Reported	1	Development Unsuccessful
1123	2005	No Development Reported	1	Development Unsuccessful
1124	2005	No Development Reported	1	Development Unsuccessful
1125	2005	No Development Reported	1	Development Unsuccessful
1126	2005	No Development Reported	1	Development Unsuccessful
1127	2004	No Development Reported	1	Development Unsuccessful
1128	2001	No Development Reported	1	Development Unsuccessful
1129	2002	No Development Reported	1	Development Unsuccessful
1130	2000	No Development Reported	1	Development Unsuccessful
1131	2005	No Development Reported	1	Development Unsuccessful
1132	2001	No Development Reported	1	Development Unsuccessful
1133	2004	No Development Reported	1	Development Unsuccessful
1134	2003	No Development Reported	1	Development Unsuccessful
1135	2002	No Development Reported	1	Development Unsuccessful
1136	2000	No Development Reported	1	Development Unsuccessful
1137	2003	No Development Reported	1	Development Unsuccessful
1138	2004	No Development Reported	1	Development Unsuccessful
1139	2002	No Development Reported	1	Development Unsuccessful
1140	2003	No Development Reported	1	Development Unsuccessful
1141	2002	No Development Reported	1	Development Unsuccessful
1142	2003	No Development Reported	1	Development Unsuccessful
1143	2005	No Development Reported	1	Development Unsuccessful
1144	2001	No Development Reported	1	Development Unsuccessful
1145	2004	No Development Reported	1	Development Unsuccessful
1146	2001	No Development Reported	1	Development Unsuccessful
1147	2002	No Development Reported	1	Development Unsuccessful
1148	2004	No Development Reported	1	Development Unsuccessful
1149	2004	No Development Reported	1	Development Unsuccessful
1150	2004	No Development Reported	1	Development Unsuccessful
1151	2004	No Development Reported	1	Development Unsuccessful
1152	2003	No Development Reported	1	Development Unsuccessful
1153	2003	No Development Reported	1	Development Unsuccessful
1154	2004	No Development Reported	1	Development Unsuccessful
1155	2000	No Development Reported	1	Development Unsuccessful
1156	2003	No Development Reported	1	Development Unsuccessful
1157	2003	No Development Reported	1	Development Unsuccessful
1158	2003	No Development Reported	1	Development Unsuccessful
1159	2003	No Development Reported	1	Development Unsuccessful
1160	2005	No Development Reported	1	Development Unsuccessful
1161	2004	No Development Reported	1	Development Unsuccessful
1162	2002	No Development Reported	1	Development Unsuccessful
1163	2003	No Development Reported	1	Development Unsuccessful
1164	2002	No Development Reported	1	Development Unsuccessful
1165	2005	No Development Reported	1	Development Unsuccessful
1166	2003	No Development Reported	1	Development Unsuccessful
1167	2003	No Development Reported	1	Development Unsuccessful
1168	2004	No Development Reported	1	Development Unsuccessful
1169	2001	No Development Reported	1	Development Unsuccessful
1170	2003	No Development Reported	1	Development Unsuccessful
1171	2002	No Development Reported	1	Development Unsuccessful
1172	2004	No Development Reported	1	Development Unsuccessful
1173	2001	No Development Reported	1	Development Unsuccessful
1174	2000	No Development Reported	1	Development Unsuccessful
1175	2002	No Development Reported	1	Development Unsuccessful
1176	2001	No Development Reported	1	Development Unsuccessful
1177	2005	No Development Reported	1	Development Unsuccessful
1178	2004	No Development Reported	1	Development Unsuccessful
1179	2004	No Development Reported	1	Development Unsuccessful
1180	2001	No Development Reported	1	Development Unsuccessful
1181	2004	No Development Reported	1	Development Unsuccessful
1182	2000	No Development Reported	1	Development Unsuccessful
1183	2002	No Development Reported	1	Development Unsuccessful
1184	2002	No Development Reported	1	Development Unsuccessful
1185	2003	No Development Reported	1	Development Unsuccessful
1186	2000	No Development Reported	1	Development Unsuccessful
1187	2000	No Development Reported	1	Development Unsuccessful
1188	2003	No Development Reported	1	Development Unsuccessful
1189	2003	No Development Reported	1	Development Unsuccessful
1190	2004	No Development Reported	1	Development Unsuccessful
1191	2005	No Development Reported	1	Development Unsuccessful
1192	2003	No Development Reported	1	Development Unsuccessful
1193	2005	No Development Reported	1	Development Unsuccessful
1194	2005	No Development Reported	1	Development Unsuccessful
1195	2005	No Development Reported	1	Development Unsuccessful
1196	2001	No Development Reported	1	Development Unsuccessful
1197	2004	No Development Reported	1	Development Unsuccessful
1198	2004	No Development Reported	1	Development Unsuccessful
1199	2000	No Development Reported	1	Development Unsuccessful
1200	2004	No Development Reported	1	Development Unsuccessful
1201	2004	No Development Reported	1	Development Unsuccessful
1202	2002	No Development Reported	1	Development Unsuccessful
1203	2003	No Development Reported	1	Development Unsuccessful
1204	2003	No Development Reported	1	Development Unsuccessful
1205	2001	No Development Reported	1	Development Unsuccessful
1206	2002	No Development Reported	1	Development Unsuccessful
1207	2002	No Development Reported	1	Development Unsuccessful
1208	2001	No Development Reported	1	Development Unsuccessful
1209	2000	No Development Reported	1	Development Unsuccessful
1210	2002	No Development Reported	1	Development Unsuccessful
1211	2002	No Development Reported	1	Development Unsuccessful
1212	2001	No Development Reported	1	Development Unsuccessful
1213	2001	No Development Reported	1	Development Unsuccessful
1214	2004	No Development Reported	1	Development Unsuccessful
1215	2001	No Development Reported	1	Development Unsuccessful
1216	2001	No Development Reported	1	Development Unsuccessful
1217	2002	No Development Reported	1	Development Unsuccessful
1218	2004	No Development Reported	1	Development Unsuccessful
1219	2003	No Development Reported	1	Development Unsuccessful
1220	2004	No Development Reported	1	Development Unsuccessful
1221	2001	No Development Reported	1	Development Unsuccessful
1222	2003	No Development Reported	1	Development Unsuccessful
1223	2003	No Development Reported	1	Development Unsuccessful
1224	2005	No Development Reported	1	Development Unsuccessful
1225	2002	No Development Reported	1	Development Unsuccessful
1226	2002	No Development Reported	1	Development Unsuccessful
1227	2000	No Development Reported	1	Development Unsuccessful
1228	2005	No Development Reported	1	Development Unsuccessful
1229	2004	No Development Reported	1	Development Unsuccessful
1230	2000	No Development Reported	1	Development Unsuccessful
1231	2001	No Development Reported	1	Development Unsuccessful
1232	2002	No Development Reported	1	Development Unsuccessful
1233	2002	No Development Reported	1	Development Unsuccessful
1234	2004	No Development Reported	1	Development Unsuccessful
1235	2003	No Development Reported	1	Development Unsuccessful
1236	2002	No Development Reported	1	Development Unsuccessful
1237	2004	No Development Reported	1	Development Unsuccessful
1238	2005	No Development Reported	1	Development Unsuccessful
1239	2005	No Development Reported	1	Development Unsuccessful
1240	2000	No Development Reported	1	Development Unsuccessful
1241	2002	No Development Reported	1	Development Unsuccessful
1242	2003	No Development Reported	1	Development Unsuccessful
1243	2004	No Development Reported	1	Development Unsuccessful
1244	2002	No Development Reported	1	Development Unsuccessful
1245	2003	No Development Reported	1	Development Unsuccessful
1246	2005	No Development Reported	1	Development Unsuccessful
1247	2003	No Development Reported	1	Development Unsuccessful
1248	2001	No Development Reported	1	Development Unsuccessful
1249	2002	No Development Reported	1	Development Unsuccessful
1250	2000	No Development Reported	1	Development Unsuccessful
1251	2003	No Development Reported	1	Development Unsuccessful
1252	2005	No Development Reported	1	Development Unsuccessful
1253	2001	No Development Reported	1	Development Unsuccessful
1254	2005	No Development Reported	1	Development Unsuccessful
1255	2005	No Development Reported	1	Development Unsuccessful
1256	2002	No Development Reported	1	Development Unsuccessful
1257	2002	No Development Reported	1	Development Unsuccessful
1258	2002	No Development Reported	1	Development Unsuccessful
1259	2003	No Development Reported	1	Development Unsuccessful
1260	2003	No Development Reported	1	Development Unsuccessful
1261	2004	No Development Reported	1	Development Unsuccessful
1262	2003	No Development Reported	1	Development Unsuccessful
1263	2002	No Development Reported	1	Development Unsuccessful
1264	2005	No Development Reported	1	Development Unsuccessful
1265	2003	No Development Reported	1	Development Unsuccessful
1266	2000	No Development Reported	1	Development Unsuccessful
1267	2003	No Development Reported	1	Development Unsuccessful
1268	2004	No Development Reported	1	Development Unsuccessful
1269	2004	No Development Reported	1	Development Unsuccessful
1270	2003	No Development Reported	1	Development Unsuccessful
1271	2003	No Development Reported	1	Development Unsuccessful
1272	2004	No Development Reported	1	Development Unsuccessful
1273	2005	No Development Reported	1	Development Unsuccessful
1274	2005	No Development Reported	1	Development Unsuccessful
1275	2005	No Development Reported	1	Development Unsuccessful
1276	2000	No Development Reported	1	Development Unsuccessful
1277	2002	No Development Reported	1	Development Unsuccessful
1278	2002	No Development Reported	1	Development Unsuccessful
1279	2002	No Development Reported	1	Development Unsuccessful
1280	2000	No Development Reported	1	Development Unsuccessful
1281	2004	No Development Reported	1	Development Unsuccessful
1282	2005	No Development Reported	1	Development Unsuccessful
1283	2001	No Development Reported	1	Development Unsuccessful
1284	2005	No Development Reported	1	Development Unsuccessful
1285	2001	No Development Reported	1	Development Unsuccessful
1286	2001	No Development Reported	1	Development Unsuccessful
1287	2005	No Development Reported	1	Development Unsuccessful
1288	2002	No Development Reported	1	Development Unsuccessful
1289	2002	No Development Reported	1	Development Unsuccessful
1290	2001	No Development Reported	1	Development Unsuccessful
1291	2005	No Development Reported	1	Development Unsuccessful
1292	2000	No Development Reported	1	Development Unsuccessful
1293	2004	No Development Reported	1	Development Unsuccessful
1294	2001	No Development Reported	1	Development Unsuccessful
1295	2002	No Development Reported	1	Development Unsuccessful
1296	2003	No Development Reported	1	Development Unsuccessful
1297	2002	No Development Reported	1	Development Unsuccessful
1298	2002	No Development Reported	1	Development Unsuccessful
1299	2000	No Development Reported	1	Development Unsuccessful
1300	2004	No Development Reported	1	Development Unsuccessful
1301	2003	No Development Reported	1	Development Unsuccessful
1302	2000	No Development Reported	1	Development Unsuccessful
1303	2003	No Development Reported	1	Development Unsuccessful
1304	2004	No Development Reported	1	Development Unsuccessful
1305	2005	No Development Reported	1	Development Unsuccessful
1306	2005	No Development Reported	1	Development Unsuccessful
1307	2005	No Development Reported	1	Development Unsuccessful
1308	2002	No Development Reported	1	Development Unsuccessful
1309	2002	No Development Reported	1	Development Unsuccessful
1310	2002	No Development Reported	1	Development Unsuccessful
1311	2005	No Development Reported	1	Development Unsuccessful
1312	2004	No Development Reported	1	Development Unsuccessful
1313	2004	No Development Reported	1	Development Unsuccessful
1314	2004	No Development Reported	1	Development Unsuccessful
1315	2000	No Development Reported	1	Development Unsuccessful
1316	2001	No Development Reported	1	Development Unsuccessful
1317	2001	No Development Reported	1	Development Unsuccessful
1318	2001	No Development Reported	1	Development Unsuccessful
1319	2001	No Development Reported	1	Development Unsuccessful
1320	2004	No Development Reported	1	Development Unsuccessful
1321	2001	No Development Reported	1	Development Unsuccessful
1322	2005	No Development Reported	1	Development Unsuccessful
1323	2004	No Development Reported	1	Development Unsuccessful
1324	2000	No Development Reported	1	Development Unsuccessful
1325	2003	No Development Reported	1	Development Unsuccessful
1326	2005	No Development Reported	1	Development Unsuccessful
1327	2002	No Development Reported	1	Development Unsuccessful
1328	2005	No Development Reported	1	Development Unsuccessful
1329	2002	No Development Reported	1	Development Unsuccessful
1330	2005	No Development Reported	1	Development Unsuccessful
1331	2005	No Development Reported	1	Development Unsuccessful
1332	2003	No Development Reported	1	Development Unsuccessful
1333	2002	No Development Reported	1	Development Unsuccessful
1334	2001	No Development Reported	1	Development Unsuccessful
1335	2002	No Development Reported	1	Development Unsuccessful
1336	2002	No Development Reported	1	Development Unsuccessful
1337	2002	No Development Reported	1	Development Unsuccessful
1338	2005	No Development Reported	1	Development Unsuccessful
1339	2004	No Development Reported	1	Development Unsuccessful
1340	2004	No Development Reported	1	Development Unsuccessful
1341	2005	No Development Reported	1	Development Unsuccessful
1342	2005	No Development Reported	1	Development Unsuccessful
1343	2005	No Development Reported	1	Development Unsuccessful
1344	2000	No Development Reported	1	Development Unsuccessful
1345	2002	No Development Reported	1	Development Unsuccessful
1346	2005	No Development Reported	1	Development Unsuccessful
1347	2002	No Development Reported	1	Development Unsuccessful
1348	2003	No Development Reported	1	Development Unsuccessful
1349	2005	No Development Reported	1	Development Unsuccessful
1350	2003	No Development Reported	1	Development Unsuccessful
1351	2005	No Development Reported	1	Development Unsuccessful
1352	2004	No Development Reported	1	Development Unsuccessful
1353	2000	No Development Reported	1	Development Unsuccessful
1354	2005	No Development Reported	1	Development Unsuccessful
1355	2004	No Development Reported	1	Development Unsuccessful
1356	2000	No Development Reported	1	Development Unsuccessful
1357	2002	No Development Reported	1	Development Unsuccessful
1358	2005	No Development Reported	1	Development Unsuccessful
1359	2003	No Development Reported	1	Development Unsuccessful
1360	2003	No Development Reported	1	Development Unsuccessful
1361	2005	No Development Reported	1	Development Unsuccessful
1362	2003	No Development Reported	1	Development Unsuccessful
1363	2003	No Development Reported	1	Development Unsuccessful
1364	2004	No Development Reported	1	Development Unsuccessful
1365	2003	No Development Reported	1	Development Unsuccessful
1366	2004	No Development Reported	1	Development Unsuccessful
1367	2005	No Development Reported	1	Development Unsuccessful
1368	2003	No Development Reported	1	Development Unsuccessful
1369	2004	No Development Reported	1	Development Unsuccessful
1370	2004	No Development Reported	1	Development Unsuccessful
1371	2000	No Development Reported	1	Development Unsuccessful
1372	2002	No Development Reported	1	Development Unsuccessful
1373	2004	No Development Reported	1	Development Unsuccessful
1374	2001	No Development Reported	1	Development Unsuccessful
1375	2004	No Development Reported	1	Development Unsuccessful
1376	2002	No Development Reported	1	Development Unsuccessful
1377	2001	No Development Reported	1	Development Unsuccessful
1378	2004	No Development Reported	1	Development Unsuccessful
1379	2003	No Development Reported	1	Development Unsuccessful
1380	2000	No Development Reported	1	Development Unsuccessful
1381	2001	No Development Reported	1	Development Unsuccessful
1382	2003	No Development Reported	1	Development Unsuccessful
1383	2004	No Development Reported	1	Development Unsuccessful
1384	2005	No Development Reported	1	Development Unsuccessful
1385	2002	No Development Reported	1	Development Unsuccessful
1386	2005	No Development Reported	1	Development Unsuccessful
1387	2005	No Development Reported	1	Development Unsuccessful
1388	2002	No Development Reported	1	Development Unsuccessful
1389	2004	No Development Reported	1	Development Unsuccessful
1390	2005	No Development Reported	1	Development Unsuccessful
1391	2003	No Development Reported	1	Development Unsuccessful
1392	2002	No Development Reported	1	Development Unsuccessful
1393	2004	No Development Reported	1	Development Unsuccessful
1394	2002	No Development Reported	1	Development Unsuccessful
1395	2003	No Development Reported	1	Development Unsuccessful
1396	2004	No Development Reported	1	Development Unsuccessful
1397	2005	No Development Reported	1	Development Unsuccessful
1398	2005	No Development Reported	1	Development Unsuccessful
1399	2003	No Development Reported	1	Development Unsuccessful
1400	2001	No Development Reported	1	Development Unsuccessful
1401	2003	No Development Reported	1	Development Unsuccessful
1402	2003	No Development Reported	1	Development Unsuccessful
1403	2004	No Development Reported	1	Development Unsuccessful
1404	2002	No Development Reported	1	Development Unsuccessful
1405	2004	No Development Reported	1	Development Unsuccessful
1406	2004	No Development Reported	1	Development Unsuccessful
1407	2002	No Development Reported	1	Development Unsuccessful
1408	2002	No Development Reported	1	Development Unsuccessful
1409	2003	No Development Reported	1	Development Unsuccessful
1410	2001	No Development Reported	1	Development Unsuccessful
1411	2002	No Development Reported	1	Development Unsuccessful
1412	2002	No Development Reported	1	Development Unsuccessful
1413	2001	No Development Reported	1	Development Unsuccessful
1414	2003	No Development Reported	1	Development Unsuccessful
1415	2002	No Development Reported	1	Development Unsuccessful
1416	2003	No Development Reported	1	Development Unsuccessful
1417	2000	No Development Reported	1	Development Unsuccessful
1418	2004	No Development Reported	1	Development Unsuccessful
1419	2000	No Development Reported	1	Development Unsuccessful
1420	2002	No Development Reported	1	Development Unsuccessful
1421	2003	No Development Reported	1	Development Unsuccessful
1422	2005	No Development Reported	1	Development Unsuccessful
1423	2004	No Development Reported	1	Development Unsuccessful
1424	2002	No Development Reported	1	Development Unsuccessful
1425	2001	No Development Reported	1	Development Unsuccessful
1426	2003	No Development Reported	1	Development Unsuccessful
1427	2003	No Development Reported	1	Development Unsuccessful
1428	2000	No Development Reported	1	Development Unsuccessful
1429	2004	No Development Reported	1	Development Unsuccessful
1430	2003	No Development Reported	1	Development Unsuccessful
1431	2001	No Development Reported	1	Development Unsuccessful
1432	2003	No Development Reported	1	Development Unsuccessful
1433	2001	No Development Reported	1	Development Unsuccessful
1434	2000	No Development Reported	1	Development Unsuccessful
1435	2001	No Development Reported	1	Development Unsuccessful
1436	2003	No Development Reported	1	Development Unsuccessful
1437	2004	No Development Reported	1	Development Unsuccessful
1438	2002	No Development Reported	1	Development Unsuccessful
1439	2003	No Development Reported	1	Development Unsuccessful
1440	2002	No Development Reported	1	Development Unsuccessful
1441	2003	No Development Reported	1	Development Unsuccessful
1442	2003	No Development Reported	1	Development Unsuccessful
1443	2001	No Development Reported	1	Development Unsuccessful
1444	2004	No Development Reported	1	Development Unsuccessful
1445	2004	No Development Reported	1	Development Unsuccessful
1446	2003	No Development Reported	1	Development Unsuccessful
1447	2004	No Development Reported	1	Development Unsuccessful
1448	2001	No Development Reported	1	Development Unsuccessful
1449	2002	No Development Reported	1	Development Unsuccessful
1450	2003	No Development Reported	1	Development Unsuccessful
1451	2005	No Development Reported	1	Development Unsuccessful
1452	2002	No Development Reported	1	Development Unsuccessful
1453	2004	No Development Reported	1	Development Unsuccessful
1454	2002	No Development Reported	1	Development Unsuccessful
1455	2003	No Development Reported	1	Development Unsuccessful
1456	2003	No Development Reported	1	Development Unsuccessful
1457	2003	No Development Reported	1	Development Unsuccessful
1458	2004	No Development Reported	1	Development Unsuccessful
1459	2004	No Development Reported	1	Development Unsuccessful
1460	2004	No Development Reported	1	Development Unsuccessful
1461	2005	No Development Reported	1	Development Unsuccessful
1462	2002	No Development Reported	1	Development Unsuccessful
1463	2002	No Development Reported	1	Development Unsuccessful
1464	2000	No Development Reported	1	Development Unsuccessful
1465	2005	No Development Reported	1	Development Unsuccessful
1466	2004	No Development Reported	1	Development Unsuccessful
1467	2003	No Development Reported	1	Development Unsuccessful
1468	2005	No Development Reported	1	Development Unsuccessful
1469	2004	No Development Reported	1	Development Unsuccessful
1470	2003	No Development Reported	1	Development Unsuccessful
1471	2003	No Development Reported	1	Development Unsuccessful
1472	2002	No Development Reported	1	Development Unsuccessful
1473	2005	No Development Reported	1	Development Unsuccessful
1474	2000	No Development Reported	1	Development Unsuccessful
1475	2003	No Development Reported	1	Development Unsuccessful
1476	2002	No Development Reported	1	Development Unsuccessful
1477	2002	No Development Reported	1	Development Unsuccessful
1478	2004	No Development Reported	1	Development Unsuccessful
1479	2004	No Development Reported	1	Development Unsuccessful
1480	2002	No Development Reported	1	Development Unsuccessful
1481	2000	No Development Reported	1	Development Unsuccessful
1482	2000	No Development Reported	1	Development Unsuccessful
1483	2004	No Development Reported	1	Development Unsuccessful
1484	2004	No Development Reported	1	Development Unsuccessful
1485	2004	No Development Reported	1	Development Unsuccessful
1486	2002	No Development Reported	1	Development Unsuccessful
1487	2001	No Development Reported	1	Development Unsuccessful
1488	2003	No Development Reported	1	Development Unsuccessful
1489	2003	No Development Reported	1	Development Unsuccessful
1490	2004	No Development Reported	1	Development Unsuccessful
1491	2005	No Development Reported	1	Development Unsuccessful
1492	2005	No Development Reported	1	Development Unsuccessful
1493	2004	No Development Reported	1	Development Unsuccessful
1494	2004	No Development Reported	1	Development Unsuccessful
1495	2002	No Development Reported	1	Development Unsuccessful
1496	2002	No Development Reported	1	Development Unsuccessful
1497	2003	No Development Reported	1	Development Unsuccessful
1498	2001	No Development Reported	1	Development Unsuccessful
1499	2004	No Development Reported	1	Development Unsuccessful
1500	2001	No Development Reported	1	Development Unsuccessful
1501	2005	No Development Reported	1	Development Unsuccessful
1502	2005	No Development Reported	1	Development Unsuccessful
1503	2000	No Development Reported	1	Development Unsuccessful
1504	2001	No Development Reported	1	Development Unsuccessful
1505	2003	No Development Reported	1	Development Unsuccessful
1506	2002	No Development Reported	1	Development Unsuccessful
1507	2005	No Development Reported	1	Development Unsuccessful
1508	2003	No Development Reported	1	Development Unsuccessful
1509	2002	No Development Reported	1	Development Unsuccessful
1510	2000	No Development Reported	1	Development Unsuccessful
1511	2003	No Development Reported	1	Development Unsuccessful
1512	2002	No Development Reported	1	Development Unsuccessful
1513	2005	No Development Reported	1	Development Unsuccessful
1514	2004	No Development Reported	1	Development Unsuccessful
1515	2003	No Development Reported	1	Development Unsuccessful
1516	2004	No Development Reported	1	Development Unsuccessful
1517	2004	No Development Reported	1	Development Unsuccessful
1518	2001	No Development Reported	1	Development Unsuccessful
1519	2001	No Development Reported	1	Development Unsuccessful
1520	2003	No Development Reported	1	Development Unsuccessful
1521	2001	No Development Reported	1	Development Unsuccessful
1522	2002	No Development Reported	1	Development Unsuccessful
1523	2005	No Development Reported	1	Development Unsuccessful
1524	2002	No Development Reported	1	Development Unsuccessful
1525	2004	No Development Reported	1	Development Unsuccessful
1526	2007	Launched	3	Development Successful
1527	2010	Launched	3	Development Successful
1528	2008	Launched	3	Development Successful
1529	2010	Launched	3	Development Successful
1530	2007	Launched	3	Development Successful
1531	2010	Launched	3	Development Successful
1532	2010	Launched	3	Development Successful
1533	2010	Launched	3	Development Successful
1534	2009	Launched	3	Development Successful
1535	2006	Launched	3	Development Successful
1536	2010	Launched	3	Development Successful
1537	2007	Launched	3	Development Successful
1538	2008	Launched	3	Development Successful
1539	2010	Launched	3	Development Successful
1540	2009	Launched	3	Development Successful
1541	2007	Launched	3	Development Successful
1542	2007	Launched	3	Development Successful
1543	2008	Launched	3	Development Successful
1544	2007	Launched	3	Development Successful
1545	2010	Launched	3	Development Successful
1546	2009	Launched	3	Development Successful
1547	2010	Launched	3	Development Successful
1548	2009	Launched	3	Development Successful
1549	2009	Launched	3	Development Successful
1550	2010	Launched	3	Development Successful
1551	2008	Launched	3	Development Successful
1552	2007	Launched	3	Development Successful
1553	2006	Launched	3	Development Successful
1554	2006	Launched	3	Development Successful
1555	2008	Launched	3	Development Successful
1556	2009	Launched	3	Development Successful
1557	2009	Launched	3	Development Successful
1558	2009	Launched	3	Development Successful
1559	2010	Launched	3	Development Successful
1560	2009	Launched	3	Development Successful
1561	2009	Launched	3	Development Successful
1562	2009	Launched	3	Development Successful
1563	2010	Launched	3	Development Successful
1564	2009	Launched	3	Development Successful
1565	2009	Launched	3	Development Successful
1566	2010	Launched	3	Development Successful
1567	2009	Launched	3	Development Successful
1568	2009	Launched	3	Development Successful
1569	2009	Launched	3	Development Successful
1570	2009	Launched	3	Development Successful
1571	2008	Launched	3	Development Successful
1572	2009	Launched	3	Development Successful
1573	2009	Launched	3	Development Successful
1574	2010	Launched	3	Development Successful
1575	2009	Launched	3	Development Successful
1576	2010	Launched	3	Development Successful
1577	2009	Launched	3	Development Successful
1578	2007	Launched	3	Development Successful
1579	2007	Launched	3	Development Successful
1580	2009	Launched	3	Development Successful
1581	2009	Launched	3	Development Successful
1582	2008	Launched	3	Development Successful
1583	2009	Launched	3	Development Successful
1584	2008	Launched	3	Development Successful
1585	2010	Launched	3	Development Successful
1586	2009	Launched	3	Development Successful
1587	2007	Launched	3	Development Successful
1588	2010	Launched	3	Development Successful
1589	2010	Launched	3	Development Successful
1590	2007	Launched	3	Development Successful
1591	2007	Launched	3	Development Successful
1592	2007	Launched	3	Development Successful
1593	2007	Launched	3	Development Successful
1594	2008	Launched	3	Development Successful
1595	2008	Launched	3	Development Successful
1596	2007	Launched	3	Development Successful
1597	2007	Launched	3	Development Successful
1598	2010	Launched	3	Development Successful
1599	2010	Launched	3	Development Successful
1600	2009	Launched	3	Development Successful
1601	2006	Launched	3	Development Successful
1602	2007	Launched	3	Development Successful
1603	2009	Launched	3	Development Successful
1604	2006	Launched	3	Development Successful
1605	2007	Launched	3	Development Successful
1606	2006	Launched	3	Development Successful
1607	2009	Launched	3	Development Successful
1608	2008	Registered	3	Development Successful
1609	2009	Registered	3	Development Successful
1610	2008	Registered	3	Development Successful
1611	2008	Pre-registration	2	Development Ongoing
1612	2006	Pre-registration	2	Development Ongoing
1613	2008	Pre-registration	2	Development Ongoing
1614	2010	Phase III	2	Development Ongoing
1615	2010	Phase III	2	Development Ongoing
1616	2009	Phase III	2	Development Ongoing
1617	2007	Phase III	2	Development Ongoing
1618	2006	Phase III	2	Development Ongoing
1619	2010	Phase III	2	Development Ongoing
1620	2010	Phase III	2	Development Ongoing
1621	2007	Phase III	2	Development Ongoing
1622	2008	Phase III	2	Development Ongoing
1623	2007	Phase III	2	Development Ongoing
1624	2007	Phase III	2	Development Ongoing
1625	2009	Phase III	2	Development Ongoing
1626	2009	Phase III	2	Development Ongoing
1627	2008	Phase III	2	Development Ongoing
1628	2009	Phase III	2	Development Ongoing
1629	2006	Phase III	2	Development Ongoing
1630	2006	Phase III	2	Development Ongoing
1631	2010	Phase III	2	Development Ongoing
1632	2010	Phase III	2	Development Ongoing
1633	2008	Phase III	2	Development Ongoing
1634	2010	Phase III	2	Development Ongoing
1635	2007	Phase III	2	Development Ongoing
1636	2008	Phase III	2	Development Ongoing
1637	2009	Phase III	2	Development Ongoing
1638	2008	Phase III	2	Development Ongoing
1639	2008	Phase III	2	Development Ongoing
1640	2010	Phase III	2	Development Ongoing
1641	2010	Phase III	2	Development Ongoing
1642	2009	Phase III	2	Development Ongoing
1643	2007	Phase III	2	Development Ongoing
1644	2010	Phase III	2	Development Ongoing
1645	2009	Phase III	2	Development Ongoing
1646	2010	Phase III	2	Development Ongoing
1647	2008	Phase III	2	Development Ongoing
1648	2009	Phase III	2	Development Ongoing
1649	2008	Phase III	2	Development Ongoing
1650	2008	Phase III	2	Development Ongoing
1651	2010	Phase III	2	Development Ongoing
1652	2010	Phase III	2	Development Ongoing
1653	2006	Phase III	2	Development Ongoing
1654	2010	Phase III	2	Development Ongoing
1655	2010	Phase III	2	Development Ongoing
1656	2009	Phase III	2	Development Ongoing
1657	2008	Phase III	2	Development Ongoing
1658	2009	Phase III	2	Development Ongoing
1659	2008	Phase III	2	Development Ongoing
1660	2006	Phase III	2	Development Ongoing
1661	2007	Phase III	2	Development Ongoing
1662	2010	Phase III	2	Development Ongoing
1663	2010	Phase II	2	Development Ongoing
1664	2010	Phase II	2	Development Ongoing
1665	2010	Phase II	2	Development Ongoing
1666	2007	Phase II	2	Development Ongoing
1667	2010	Phase II	2	Development Ongoing
1668	2009	Phase II	2	Development Ongoing
1669	2008	Phase II	2	Development Ongoing
1670	2008	Phase II	2	Development Ongoing
1671	2007	Phase II	2	Development Ongoing
1672	2007	Phase II	2	Development Ongoing
1673	2010	Phase II	2	Development Ongoing
1674	2006	Phase II	2	Development Ongoing
1675	2006	Phase II	2	Development Ongoing
1676	2007	Phase II	2	Development Ongoing
1677	2008	Phase II	2	Development Ongoing
1678	2008	Phase II	2	Development Ongoing
1679	2009	Phase II	2	Development Ongoing
1680	2010	Phase II	2	Development Ongoing
1681	2008	Phase II	2	Development Ongoing
1682	2008	Phase II	2	Development Ongoing
1683	2010	Phase II	2	Development Ongoing
1684	2008	Phase II	2	Development Ongoing
1685	2008	Phase II	2	Development Ongoing
1686	2009	Phase II	2	Development Ongoing
1687	2007	Phase II	2	Development Ongoing
1688	2006	Phase II	2	Development Ongoing
1689	2007	Phase II	2	Development Ongoing
1690	2009	Phase II	2	Development Ongoing
1691	2009	Phase II	2	Development Ongoing
1692	2010	Phase II	2	Development Ongoing
1693	2008	Phase II	2	Development Ongoing
1694	2007	Phase II	2	Development Ongoing
1695	2007	Phase II	2	Development Ongoing
1696	2008	Phase II	2	Development Ongoing
1697	2009	Phase II	2	Development Ongoing
1698	2009	Phase II	2	Development Ongoing
1699	2008	Phase II	2	Development Ongoing
1700	2007	Phase II	2	Development Ongoing
1701	2010	Phase II	2	Development Ongoing
1702	2007	Phase II	2	Development Ongoing
1703	2009	Phase II	2	Development Ongoing
1704	2009	Phase II	2	Development Ongoing
1705	2009	Phase II	2	Development Ongoing
1706	2010	Phase II	2	Development Ongoing
1707	2008	Phase II	2	Development Ongoing
1708	2009	Phase II	2	Development Ongoing
1709	2010	Phase II	2	Development Ongoing
1710	2009	Phase II	2	Development Ongoing
1711	2008	Phase II	2	Development Ongoing
1712	2010	Phase II	2	Development Ongoing
1713	2008	Phase II	2	Development Ongoing
1714	2009	Phase II	2	Development Ongoing
1715	2007	Phase II	2	Development Ongoing
1716	2010	Phase II	2	Development Ongoing
1717	2010	Phase II	2	Development Ongoing
1718	2008	Phase II	2	Development Ongoing
1719	2009	Phase II	2	Development Ongoing
1720	2006	Phase II	2	Development Ongoing
1721	2007	Phase II	2	Development Ongoing
1722	2009	Phase II	2	Development Ongoing
1723	2010	Phase II	2	Development Ongoing
1724	2008	Phase II	2	Development Ongoing
1725	2010	Phase II	2	Development Ongoing
1726	2009	Phase II	2	Development Ongoing
1727	2007	Phase II	2	Development Ongoing
1728	2008	Phase II	2	Development Ongoing
1729	2006	Phase II	2	Development Ongoing
1730	2010	Phase II	2	Development Ongoing
1731	2007	Phase II	2	Development Ongoing
1732	2010	Phase II	2	Development Ongoing
1733	2009	Phase II	2	Development Ongoing
1734	2007	Phase II	2	Development Ongoing
1735	2008	Phase II	2	Development Ongoing
1736	2010	Phase II	2	Development Ongoing
1737	2007	Phase II	2	Development Ongoing
1738	2008	Phase II	2	Development Ongoing
1739	2010	Phase II	2	Development Ongoing
1740	2009	Phase II	2	Development Ongoing
1741	2010	Phase II	2	Development Ongoing
1742	2010	Phase II	2	Development Ongoing
1743	2008	Phase II	2	Development Ongoing
1744	2007	Phase II	2	Development Ongoing
1745	2008	Phase II	2	Development Ongoing
1746	2006	Phase II	2	Development Ongoing
1747	2009	Phase II	2	Development Ongoing
1748	2008	Phase II	2	Development Ongoing
1749	2010	Phase II	2	Development Ongoing
1750	2008	Phase II	2	Development Ongoing
1751	2010	Phase II	2	Development Ongoing
1752	2007	Phase II	2	Development Ongoing
1753	2009	Phase II	2	Development Ongoing
1754	2009	Phase I	2	Development Ongoing
1755	2010	Phase I	2	Development Ongoing
1756	2009	Phase I	2	Development Ongoing
1757	2008	Phase I	2	Development Ongoing
1758	2009	Phase I	2	Development Ongoing
1759	2008	Phase I	2	Development Ongoing
1760	2007	Phase I	2	Development Ongoing
1761	2009	Phase I	2	Development Ongoing
1762	2010	Phase I	2	Development Ongoing
1763	2009	Phase I	2	Development Ongoing
1764	2009	Phase I	2	Development Ongoing
1765	2010	Phase I	2	Development Ongoing
1766	2007	Phase I	2	Development Ongoing
1767	2008	Phase I	2	Development Ongoing
1768	2008	Phase I	2	Development Ongoing
1769	2009	Phase I	2	Development Ongoing
1770	2009	Phase I	2	Development Ongoing
1771	2008	Phase I	2	Development Ongoing
1772	2007	Phase I	2	Development Ongoing
1773	2009	Phase I	2	Development Ongoing
1774	2009	Phase I	2	Development Ongoing
1775	2008	Phase I	2	Development Ongoing
1776	2008	Phase I	2	Development Ongoing
1777	2010	Phase I	2	Development Ongoing
1778	2009	Phase I	2	Development Ongoing
1779	2009	Phase I	2	Development Ongoing
1780	2007	Phase I	2	Development Ongoing
1781	2009	Phase I	2	Development Ongoing
1782	2009	Phase I	2	Development Ongoing
1783	2010	Phase I	2	Development Ongoing
1784	2009	Phase I	2	Development Ongoing
1785	2007	Phase I	2	Development Ongoing
1786	2008	Phase I	2	Development Ongoing
1787	2008	Phase I	2	Development Ongoing
1788	2007	Phase I	2	Development Ongoing
1789	2009	Phase I	2	Development Ongoing
1790	2008	Phase I	2	Development Ongoing
1791	2008	Phase I	2	Development Ongoing
1792	2008	Phase I	2	Development Ongoing
1793	2010	Phase I	2	Development Ongoing
1794	2009	Preclinical	2	Development Ongoing
1795	2008	Preclinical	2	Development Ongoing
1796	2010	Preclinical	2	Development Ongoing
1797	2008	Preclinical	2	Development Ongoing
1798	2009	Preclinical	2	Development Ongoing
1799	2009	Preclinical	2	Development Ongoing
1800	2010	Preclinical	2	Development Ongoing
1801	2009	Preclinical	2	Development Ongoing
1802	2009	Preclinical	2	Development Ongoing
1803	2008	Preclinical	2	Development Ongoing
1804	2009	Preclinical	2	Development Ongoing
1805	2008	Preclinical	2	Development Ongoing
1806	2009	Preclinical	2	Development Ongoing
1807	2008	Preclinical	2	Development Ongoing
1808	2009	Preclinical	2	Development Ongoing
1809	2010	Preclinical	2	Development Ongoing
1810	2006	Preclinical	2	Development Ongoing
1811	2009	Preclinical	2	Development Ongoing
1812	2008	Preclinical	2	Development Ongoing
1813	2009	Preclinical	2	Development Ongoing
1814	2010	Preclinical	2	Development Ongoing
1815	2007	Preclinical	2	Development Ongoing
1816	2007	Preclinical	2	Development Ongoing
1817	2009	Preclinical	2	Development Ongoing
1818	2009	Preclinical	2	Development Ongoing
1819	2010	Preclinical	2	Development Ongoing
1820	2009	Preclinical	2	Development Ongoing
1821	2007	Preclinical	2	Development Ongoing
1822	2008	Preclinical	2	Development Ongoing
1823	2008	Preclinical	2	Development Ongoing
1824	2009	Preclinical	2	Development Ongoing
1825	2010	Preclinical	2	Development Ongoing
1826	2007	Preclinical	2	Development Ongoing
1827	2008	Preclinical	2	Development Ongoing
1828	2006	Preclinical	2	Development Ongoing
1829	2010	Preclinical	2	Development Ongoing
1830	2009	Preclinical	2	Development Ongoing
1831	2009	Preclinical	2	Development Ongoing
1832	2010	Preclinical	2	Development Ongoing
1833	2008	Preclinical	2	Development Ongoing
1834	2009	Preclinical	2	Development Ongoing
1835	2008	Preclinical	2	Development Ongoing
1836	2010	Preclinical	2	Development Ongoing
1837	2008	Preclinical	2	Development Ongoing
1838	2009	Preclinical	2	Development Ongoing
1839	2008	Preclinical	2	Development Ongoing
1840	2008	Preclinical	2	Development Ongoing
1841	2009	Preclinical	2	Development Ongoing
1842	2006	Preclinical	2	Development Ongoing
1843	2009	Preclinical	2	Development Ongoing
1844	2006	Preclinical	2	Development Ongoing
1845	2009	Preclinical	2	Development Ongoing
1846	2010	Preclinical	2	Development Ongoing
1847	2008	Preclinical	2	Development Ongoing
1848	2010	Preclinical	2	Development Ongoing
1849	2008	Preclinical	2	Development Ongoing
1850	2008	Preclinical	2	Development Ongoing
1851	2007	Preclinical	2	Development Ongoing
1852	2008	Preclinical	2	Development Ongoing
1853	2007	Preclinical	2	Development Ongoing
1854	2007	Preclinical	2	Development Ongoing
1855	2006	Preclinical	2	Development Ongoing
1856	2010	Preclinical	2	Development Ongoing
1857	2008	Preclinical	2	Development Ongoing
1858	2010	Preclinical	2	Development Ongoing
1859	2009	Preclinical	2	Development Ongoing
1860	2010	Preclinical	2	Development Ongoing
1861	2010	Preclinical	2	Development Ongoing
1862	2006	Preclinical	2	Development Ongoing
1863	2006	Preclinical	2	Development Ongoing
1864	2008	Preclinical	2	Development Ongoing
1865	2008	Preclinical	2	Development Ongoing
1866	2008	Preclinical	2	Development Ongoing
1867	2009	Preclinical	2	Development Ongoing
1868	2009	Preclinical	2	Development Ongoing
1869	2009	Preclinical	2	Development Ongoing
1870	2010	Preclinical	2	Development Ongoing
1871	2009	Preclinical	2	Development Ongoing
1872	2008	Preclinical	2	Development Ongoing
1873	2010	Preclinical	2	Development Ongoing
1874	2009	Preclinical	2	Development Ongoing
1875	2007	Preclinical	2	Development Ongoing
1876	2007	Preclinical	2	Development Ongoing
1877	2010	Preclinical	2	Development Ongoing
1878	2010	Preclinical	2	Development Ongoing
1879	2009	Preclinical	2	Development Ongoing
1880	2006	Preclinical	2	Development Ongoing
1881	2008	Preclinical	2	Development Ongoing
1882	2008	Preclinical	2	Development Ongoing
1883	2009	Preclinical	2	Development Ongoing
1884	2007	Preclinical	2	Development Ongoing
1885	2008	Suspended	1	Development Unsuccessful
1886	2009	Suspended	1	Development Unsuccessful
1887	2009	Suspended	1	Development Unsuccessful
1888	2010	Suspended	1	Development Unsuccessful
1889	2007	Discontinued	1	Development Unsuccessful
1890	2007	Discontinued	1	Development Unsuccessful
1891	2007	Discontinued	1	Development Unsuccessful
1892	2007	Discontinued	1	Development Unsuccessful
1893	2007	Discontinued	1	Development Unsuccessful
1894	2008	Discontinued	1	Development Unsuccessful
1895	2010	Discontinued	1	Development Unsuccessful
1896	2009	Discontinued	1	Development Unsuccessful
1897	2008	Discontinued	1	Development Unsuccessful
1898	2009	Discontinued	1	Development Unsuccessful
1899	2008	Discontinued	1	Development Unsuccessful
1900	2007	Discontinued	1	Development Unsuccessful
1901	2006	Discontinued	1	Development Unsuccessful
1902	2008	Discontinued	1	Development Unsuccessful
1903	2006	Discontinued	1	Development Unsuccessful
1904	2007	Discontinued	1	Development Unsuccessful
1905	2009	Discontinued	1	Development Unsuccessful
1906	2006	Discontinued	1	Development Unsuccessful
1907	2008	Discontinued	1	Development Unsuccessful
1908	2010	Discontinued	1	Development Unsuccessful
1909	2009	Discontinued	1	Development Unsuccessful
1910	2009	Discontinued	1	Development Unsuccessful
1911	2010	Discontinued	1	Development Unsuccessful
1912	2008	Discontinued	1	Development Unsuccessful
1913	2009	Discontinued	1	Development Unsuccessful
1914	2006	Discontinued	1	Development Unsuccessful
1915	2008	Discontinued	1	Development Unsuccessful
1916	2009	Discontinued	1	Development Unsuccessful
1917	2008	Discontinued	1	Development Unsuccessful
1918	2006	Discontinued	1	Development Unsuccessful
1919	2006	Discontinued	1	Development Unsuccessful
1920	2008	Discontinued	1	Development Unsuccessful
1921	2008	Discontinued	1	Development Unsuccessful
1922	2008	Discontinued	1	Development Unsuccessful
1923	2008	Discontinued	1	Development Unsuccessful
1924	2009	Discontinued	1	Development Unsuccessful
1925	2007	Discontinued	1	Development Unsuccessful
1926	2009	Discontinued	1	Development Unsuccessful
1927	2008	Discontinued	1	Development Unsuccessful
1928	2007	Discontinued	1	Development Unsuccessful
1929	2008	Discontinued	1	Development Unsuccessful
1930	2009	Discontinued	1	Development Unsuccessful
1931	2007	Discontinued	1	Development Unsuccessful
1932	2010	Discontinued	1	Development Unsuccessful
1933	2006	Discontinued	1	Development Unsuccessful
1934	2010	Discontinued	1	Development Unsuccessful
1935	2008	Discontinued	1	Development Unsuccessful
1936	2007	Discontinued	1	Development Unsuccessful
1937	2007	Discontinued	1	Development Unsuccessful
1938	2008	Discontinued	1	Development Unsuccessful
1939	2006	Discontinued	1	Development Unsuccessful
1940	2009	Discontinued	1	Development Unsuccessful
1941	2008	Discontinued	1	Development Unsuccessful
1942	2006	Discontinued	1	Development Unsuccessful
1943	2006	Discontinued	1	Development Unsuccessful
1944	2007	Discontinued	1	Development Unsuccessful
1945	2007	Discontinued	1	Development Unsuccessful
1946	2008	Discontinued	1	Development Unsuccessful
1947	2006	Discontinued	1	Development Unsuccessful
1948	2006	Discontinued	1	Development Unsuccessful
1949	2007	Discontinued	1	Development Unsuccessful
1950	2007	Discontinued	1	Development Unsuccessful
1951	2010	Discontinued	1	Development Unsuccessful
1952	2007	Discontinued	1	Development Unsuccessful
1953	2007	Discontinued	1	Development Unsuccessful
1954	2009	Discontinued	1	Development Unsuccessful
1955	2009	Discontinued	1	Development Unsuccessful
1956	2006	Discontinued	1	Development Unsuccessful
1957	2006	Discontinued	1	Development Unsuccessful
1958	2007	Discontinued	1	Development Unsuccessful
1959	2007	Discontinued	1	Development Unsuccessful
1960	2007	Discontinued	1	Development Unsuccessful
1961	2009	Discontinued	1	Development Unsuccessful
1962	2007	Discontinued	1	Development Unsuccessful
1963	2008	Discontinued	1	Development Unsuccessful
1964	2010	Discontinued	1	Development Unsuccessful
1965	2009	Discontinued	1	Development Unsuccessful
1966	2009	Discontinued	1	Development Unsuccessful
1967	2006	Discontinued	1	Development Unsuccessful
1968	2008	Discontinued	1	Development Unsuccessful
1969	2007	Discontinued	1	Development Unsuccessful
1970	2007	Discontinued	1	Development Unsuccessful
1971	2010	Discontinued	1	Development Unsuccessful
1972	2008	Discontinued	1	Development Unsuccessful
1973	2007	Discontinued	1	Development Unsuccessful
1974	2007	Discontinued	1	Development Unsuccessful
1975	2008	Discontinued	1	Development Unsuccessful
1976	2010	Discontinued	1	Development Unsuccessful
1977	2007	Discontinued	1	Development Unsuccessful
1978	2007	Discontinued	1	Development Unsuccessful
1979	2009	Discontinued	1	Development Unsuccessful
1980	2008	Discontinued	1	Development Unsuccessful
1981	2007	Discontinued	1	Development Unsuccessful
1982	2010	Discontinued	1	Development Unsuccessful
1983	2007	Discontinued	1	Development Unsuccessful
1984	2006	Discontinued	1	Development Unsuccessful
1985	2006	Discontinued	1	Development Unsuccessful
1986	2008	Discontinued	1	Development Unsuccessful
1987	2010	Discontinued	1	Development Unsuccessful
1988	2008	Discontinued	1	Development Unsuccessful
1989	2008	Discontinued	1	Development Unsuccessful
1990	2008	Discontinued	1	Development Unsuccessful
1991	2010	Discontinued	1	Development Unsuccessful
1992	2010	Discontinued	1	Development Unsuccessful
1993	2006	Discontinued	1	Development Unsuccessful
1994	2007	Withdrawn	3	Development Successful
1995	2010	No Development Reported	1	Development Unsuccessful
1996	2006	No Development Reported	1	Development Unsuccessful
1997	2007	No Development Reported	1	Development Unsuccessful
1998	2007	No Development Reported	1	Development Unsuccessful
1999	2009	No Development Reported	1	Development Unsuccessful
[truncated: 3,547 more rows]
